# Supplementary material for: The use of integrated text mining and protein-protein interaction approach to evaluate the effects of combined chemotherapeutic and chemopreventive agents in cancer therapy
Source: PLoS One. 2022 Nov 11;17(11):e0276458. doi: 10.1371/journal.pone.0276458 (PMC9651583; doi:10.1371/journal.pone.0276458)
Supplement: S1 File — (XLSX) [file pone.0276458.s004.xlsx]

## Sheet: mydata
text-mining results for cancer treatment
Entity1	Entity2	GeneSym	ProtID	RelationEffect	RelationRelation	RelationSentence	Effect on cancer treatment
vincristine	ZNF304	ZNF304	Q9HCX3	positive	positive Expression: vincristine --+> ZNF304	The mRNA expression of AKR1B1, CHST10, ELOVL4, FLI1, STK33, SOX5, and ZNF304 was increased by treatment with 5-aza-2â€²-deoxycytidine and vincristine in DLD-1 cells, but EYA4 mRNA expression was not detected. (Medscan);In addition, vincristine restored the mRNA expression of CHST10, ELOVL4, FLI1, STK33, SOX5, and ZNF304 in colorectal cancer cells. (Medscan);The mRNA expression of AKR1B1, CHST10, …	unknown
resveratrol	YAP1	YAP1	P46937	negative	negative Regulation: resveratrol ---| YAP1	Resveratrol induces antioxidant defence via transcription factor Yap1p. (Medscan);Pretreatment of the cells with Resveratrol strongly inhibited lysophosphatidic acid-and EGF-induced yes-associated protein dephosphorylation (Figure 2a and b), suggesting that Resveratrol inactivates yes-associated protein, thereby inhibiting the messenger RNA expression of yes-associated protein target genes. (Meds…	negetive
doxorubicin	YAP1	YAP1	P46937	positive	positive Regulation: doxorubicin --+> YAP1	These observations clearly linked Doxorubicin-induced senescence to YAP activation. (Medscan);Then the question arose us to whether stimulation with doxorubin affected YAP distribution. (Medscan);Mammalian sterile 20-like kinase 1 (MST1) degradation was increased, and large tumor suppressor kinase 1/2 total protein levels were decreased by methotrexate and doxorubicin, which increased activation …	positive
curcumin	YAP1	YAP1	P46937	negative	negative Expression: curcumin ---| YAP1	Interestingly, both mRNA and protein levels of two Hippo pathway effectors, YAP and TAZ, which had been reported to competitively antagonize WWP1â€™s binding with KLF5, were significantly down-regulated by curcumin in a dose-dependent manner (Figure 4A,B). (Medscan);Furthermore, curcumin treatment was demonstrated to increase Yes-associated protein expression in a time-dependent manner, which was…	negetive
doxorubicin	XPO1	XPO1	O14980	negative	negative Expression: doxorubicin ---| XPO1	As shown in C, doxorubicin treatment reduced Crm1 promoter activity in a dose-dependent manner, with 2 خ¼g/ml doxorubicin down-regulating Crm1 promoter activity by 90% in CaSki cells. (Medscan);Crm1 promoter activity in SVWI38 cells was similarly repressed upon doxorubicin treatment, while Crm1 promoter activity in the normal WI38 cell line was not responsive ( C). (Medscan);In cells transfected …	positive
curcumin	XPO1	XPO1	O14980	negative	negative DirectRegulation: curcumin ---| XPO1	CRM1 is a cellular target of curcumin: new insights for the myriad of biological effects of an ancient spice. (Medscan);We showed that CRM1, an important nuclear exportin, is a cellular target of curcumin by serious experimental and theoretical investigation. (Medscan)	positive
vincristine	XIAP	XIAP	P98170	positive	positive Expression: vincristine --+> XIAP	Vincristine induces a differential expression of survivin and XIAP in K562 cells. (Medscan);We confirmed that XIAP and cellular inhibitor of apoptosis 1/2 were up-regulated in DAOY and D283MED cells following treatment with vincristine or cisplatin (Fig 1G). (Medscan)	negetive
silibinin	XIAP	XIAP	P98170	negative	negative Regulation: silibinin ---| XIAP	Silibinin and TRAIL down-regulated the anti-apoptotic proteins Mcl-1 and XIAP (Medscan);Furthermore, silibinin and TRAIL potentiated activation of the mitochondrial apoptotic pathway and down-regulated the anti-apoptotic proteins Mcl-1 and XIAP. (Medscan)	positive
resveratrol	XIAP	XIAP	P98170	negative	Expression: resveratrol ---> XIAP	Resveratrol can also downregulates the expression of nuclear factor-kappa B-regulated genes, including interleukin-6, Bcl2, Bcl-xL, XIAP, c-inhibitor of apoptosis proteins, vascular endothelial growth factor (VEGF), and matrix metalloproteinase-9 (matrix metalloproteinase-9) . (Medscan);Treatment of HT29 cells with resveratrol for 24 h resulted in a decrease in protein levels of XIAP and cIAP1, b…	positive
quercetin	XIAP	XIAP	P98170	negative	Expression: quercetin ---> XIAP	In this study, quercetin abolished the cadmium-stimulated increase in the expression of BAX and caspase-3 activity and restored the cadmium-induced inhibition of XIAP and BCL2 expression. (Medscan);However, simultaneous supplementation with 1 خ¼g/ml quercetin protected granulosa cells against cadmium-induced cytotoxicity through attenuating lipid peroxidation, renewing antioxidant enzymes activit…	positive
hesperetin	XIAP	XIAP	P98170	negative	negative Regulation: hesperetin ---| XIAP	The results of immunoblot analysis showed that hesperetin (10-100 خ¼M 48 h) downregulated XIAP and Bcl-2 and upregulated Bax expression in Ramos cells in a dose-dependent manner ( ). (Medscan);The results showed that the treatment with hesperetin for 48 h caused a significant inhibition of XIAP in the NALM-6 cells (Fig. 2b). (Medscan)	positive
doxorubicin	XIAP	XIAP	P98170	negative	negative Expression: doxorubicin ---| XIAP	Doxorubicin or serum withdrawal strongly down-regulate survivin and XIAP mRNAs in HL60, while the same mRNAs are much less affected in HL60R cells. (Medscan);Our data correspond to the report of who postulate that doxorubicin leads to a conversion of p65 from an activator to a repressor of the expression of genes coding for the anti-apoptotic proteins XIAP, Bcl-xL and A20 while genes coding for p…	positive
curcumin	XIAP	XIAP	P98170	negative	negative Expression: curcumin ---| XIAP	Shankar et al. confirmed these results in these cells and add that curcumin inhibited the expression of apoptotic genes (Bcl-2, Bcl-xL, survivin and XIAP) and induced the expression of Bax, Bak, PUMA, Bim, Noxa and death receptors DR4 and DR5 in both cell lines . (Medscan);Curcumin also suppresses the paclitaxel-induced expression of antiapoptotic (XIAP, IAP-1, IAP-2, Bcl-2, and Bcl-xL), and prol…	positive
vincristine	XBP1	XBP1	P17861	positive	positive Expression: vincristine --+> XBP1	In contrast to the apoptosis-inducing chemotherapeutic drugs vincristine and temozolomide, fenretinide induced the phosphorylation of eIF2خ±, expression of ATF4 and splicing of XBP-1 mRNA, events that define Endoplasmic reticulum stress. (Medscan);In contrast to the apoptosis-inducing chemotherapeutic drugs vincristine and temozolomide, fenretinide induced the phosphorylation of eIF2alpha, expres…	negetive
silibinin	WNT	WNT9B	O14905	negative	negative DirectRegulation: silibinin ---| WNT	The results present herein clearly demonstrate that silibinin is a novel small-molecule Wnt/خ²-catenin inhibitor that modulates Wnt/خ²-catenin signaling at the cell surface by suppressing Wnt co-receptor LRP6 expression at the transcription level. (Medscan);Importantly, silibinin was also able to suppress endogenous LRP6 expression and phosphorylation and block Wnt/خ²-catenin signaling in prostat…	positive
resveratrol	WNT	WNT9B	O14905	negative	negative DirectRegulation: resveratrol ---| WNT	Resveratrol treatment suppressed Wnt/خ²-catenin signaling pathway in breast cancer stem cells, while خ²-catenin overexpression inhibited resveratrol-induced cytotoxicity and autophagy in breast cancer stem cells suggesting that Wnt/خ²-catenin is a probable target of resveratrol . (Medscan);Molecules acting on other targets include: imatinib , which, besides platelet-derived growth factor receptor…	positive
quercetin	WNT	WNT9B	O14905	negative	negative DirectRegulation: quercetin ---| WNT	Quercetin, a potent WNT/خ²-catenin inhibitor, suppressed uPAR and uPAR-mediated WNT/خ²-catenin activation, and furthermore, addition of recombinant human WNT-7a protein induced uPAR, indicating the existence of a mutual regulatory relationship between uPAR and WNT/خ²-catenin signaling. (Medscan);Quercetin, a plant-derived flavonoid that is used as a nutritional supplement, also a well-known anti-…	positive
doxorubicin	WNT	WNT9B	O14905	positive	positive Expression: doxorubicin --+> WNT	... Disclosures References Wnt/خ²-Catenin Signaling Is Activated in Podocytes after Injury In vivo and In vitro We first examined Wnt expression in adriamycin nephropathy, a widely used and well characterized model of podocyte injury and proteinuria in mice.26,27 As shown in Figure 1A, a comprehensive survey of all 19 Wnts in mouse by reverse transcriptase-PCR showed that the mRNA expression of s…	negetive
curcumin	WNT	WNT9B	O14905	negative	negative DirectRegulation: curcumin ---| WNT	Since curcumin is a non-specific inhibitor of Wnt/خ²-catenin signaling and may have exerted anti-invasive effects (Medscan);The ability of curcumin to inhibit Wnt/b-catenin signaling in gastric carcinoma cells in vitro was investigated by Western blotting. (Medscan);Researchers reported that curcumin regulated Wnt/b-catenin signaling in lots of cells. (Medscan)	positive
resveratrol	WNT5A	WNT5A	P41221	negative	negative Expression: resveratrol ---| WNT5A	Resveratrol (5, 15 or 30 آµM) significantly inhibited Frizzledâ€‘2 and Wnt5a gene expression. (Medscan);Resveratrol (5, 15 or 30 آµM) downregulated the protein expression levels of Frizzledâ€‘2 and Wnt5a. (Medscan);However, resveratrol treatment (5, 15 or 30 آµM) significantly reduced the levels of Wnt5a and Frizzledâ€‘2 mRNA in H9c2 cells (Fig. 4A). (Medscan)	positive
doxorubicin	WNT5A	WNT5A	P41221	positive	positive Expression: doxorubicin --+> WNT5A	Although the expression of Wnt5a was induced by stimulation of the cells with doxorubicin, this doxorubicin-induced Wnt5a expression was not decreased by treatment with Deep-sea water (Fig. 4A), implying that the inhibitory effects of Deep-sea water on doxorubicin-induced epithelial-mesenchymal transition are independent of the non-canonical Wnt signaling pathway and possibly independent of the S…	negetive
curcumin	WNT5A	WNT5A	P41221	positive	Expression: curcumin ---> WNT5A	Curcumin treatment abolished the suppression of diabetes on Wnt5a messenger RNA expression in the diabetic glomeruli ( B). (Medscan);Curcumin administration obviously restored diabetes attenuation of Wnt5a expression ( A and B). (Medscan);Immunohistomorphometry results showed that exogenous curcumin treatment significantly abolished mesangial cell oxidative stress and corresponding with restored …	negetive
doxorubicin	WNT4	WNT4	P56705	positive	Expression: doxorubicin ---> WNT4	Here we show that treatment with doxorubicin, paclitaxel, and cisplatin induced upregulation of WNT4 expression, whereas WNT3 expression was downregulated by doxorubicin and paclitaxel and upregulated by cisplatin. (Medscan);Under equivalent dosage of doxorubicin, free doxorubicin substantially changed the expression of ANK1, ACTA2, GPR87, GDF15, FZD6, and WNT4 in MCF-7 cells. (Medscan)	negetive
curcumin	WNT4	WNT4	P56705	positive	positive Expression: curcumin --+> WNT4	The RT-polymerase chain reaction showed that high glucose significantly reduced Wnt5a and خ²-catenin messenger RNA expression and that curcumin restored Wnt4 and خ²-catenin messenger RNA expression compared with those of the controls ( A and B). (Medscan);RT-polymerase chain reaction showed that high glucose significantly reduced Wnt5a and خ²-catenin messenger RNA expression and that curcumin res…	negetive
vincristine	VEGFA	VEGFA	P15692	negative	negative Expression: vincristine ---| VEGFA	These results suggest that vincristine elicits an inhibitory effect on hypoxia-induced VEGF mRNA expression. (Medscan);In addition, vincristine inhibited both Hypoxia-inducible factor-1خ± protein and VEGF mRNA expression in a correlated manner, in hypoxic glioblastoma cells. (Medscan);Our study revealed that vincristine contributes to the inhibition of both VEGF mRNA expression as well as of Hypo…	positive
silibinin	VEGFA	VEGFA	P15692	negative	negative Expression: silibinin ---| VEGFA	More specifically, the inclusion of non-toxic flavanoid, silibinin as supplement diet has been shown to suppress the tumor growth, angiogenesis and metastases at distant sites in the transgenic adenocarcinoma of the mouse prostate mouse model by decreasing the expression of platelet endothelial cell adhesion molecule-1/CD-31, vascular endothelial growth factor/VEGFR-2, HIF-1خ±, inducible nitric o…	positive
resveratrol	VEGFA	VEGFA	P15692	negative	negative DirectRegulation: resveratrol ---| VEGFA	These data suggested that HIF-1alpha/VEGF could be a promising drug target for resveratrol in the development of an effective chemopreventive and anticancer therapy in human cancers. (Medscan);The inhibiting effect of resveratrol on the expressions of HIF-1خ± and VEGF induced by ischemia/reperfusion in rat liver suggested that HIF-1خ±/VEGF could be a promising drug target for resveratrol in the d…	positive
quercetin	VEGFA	VEGFA	P15692	negative	negative Expression: quercetin ---| VEGFA	Our findings that quercetin can also induce VEGF expression from endothelial cells may have implications for people with diets high in quercetin and even supplemented with `health drugs' containing this compound. (Medscan);We observed that quercetin was able to inhibit tumor growth, to increase survival and to reduce MMP-2 and VEGF levels in treated animals. (Medscan);The administration of querce…	positive
hesperetin	VEGFA	VEGFA	P15692	negative	Expression: hesperetin ---> VEGFA	hesperetin suppresses blood retinal barrier breakdown, increases retinal thickness, and reduces blood glucose, AR activity and retinal TNF-خ±, IL-1خ², vascular endothelial growth factor and AGEs level [75]. (Medscan);citrus unshiu peel water extract and hesperetin inhibited the phorbol myristate acetate+A23187-induced HIF-1alpha expression and the subsequent production of vascular endothelial gro…	positive
doxorubicin	VEGFA	VEGFA	P15692	negative	negative Expression: doxorubicin ---| VEGFA	It is interesting to note that etoposide and doxorubicin affect vascular endothelial growth factor and HIF-1 expression in human melanoma cancer cells. (Medscan);Thus, these results confirmed that adriamycin could increase the level of VEGF mRNA through the induction of HBx gene in vivo. (Medscan);The Doxorubicin-induced up-regulation of nuclear factor-خ؛B signaling and increase in the abundance …	positive
curcumin	VEGFA	VEGFA	P15692	negative	negative DirectRegulation: curcumin ---| VEGFA	Curcumin is an in vivo inhibitor of VEGF upregulation, thereby controlling the angiogenesis . (Medscan);Furthermore, in VEGF over-expressing tumor model, curcumin significantly inhibited the tumor growth accelerated by VEGF in a dose-dependent manner and improved anemia and extramedullary hematopoiesis in livers and spleens of tumor-bearing mice induced by tumor-derived VEGF. (Medscan);Mean serum…	positive
vincristine	VCAM1	VCAM1	P19320	positive	positive Expression: vincristine --+> VCAM1	(Aâ€“C) Expression of adhesion molecules VCAM-1 and ICAM-1 by primary HUVECs is increased by vincristine sulfate (10 nM) or TNF-خ± (10 ng/ml) compared with control (cell media) following 18-hour incubation. (Medscan)	negetive
hesperetin	VCAM1	VCAM1	P19320	negative	negative Expression: hesperetin ---| VCAM1	In addition, hesperetin and hesperetin methyl chalcone inhibit tumor necrosis factor-alpha (TNF-خ±)-induced VCAM-1 protein expression in Human umbilical vein endothelial cells . (Medscan);hesperetin inhibits those pathways, thereby suppressing the expression of IL-8, TNFخ±, IL-1خ², IL-12, ICAM-1 and VCAM-1. (Medscan);We found that incubation of HUVECs with hesperetin, hesperetin methyl chalone or…	positive
resveratrol	ubiquinol-cytochrome c reductase	UQCC1	Q9NVA1	unknown	DirectRegulation: resveratrol ---> ubiquinol-cytochrome c reductase	If resveratrol induces AMP-activated protein kinase by acting as an ATPase or complex III inhibitor ( ), then ATP levels should be lower in the resveratrol-treated mice, and AMP-activated protein kinase activation should occur independently of SIRT1. (Medscan);If resveratrol induces AMP-activated protein kinase by acting as an ATPase or complex III inhibitor ( ), then ATP levels should be lower i…	unknown
quercetin	ubiquinol-cytochrome c reductase	UQCC1	Q9NVA1	negative	negative Regulation: quercetin ---| ubiquinol-cytochrome c reductase	Furthermore, our study reveals that under conditions of no-added coenzyme Q, quercetin allows the complex I-dependent reduction of cytochrome c through mitochondrial complex III. (Medscan)	unknown
doxorubicin	ubiquinol-cytochrome c reductase	UQCC1	Q9NVA1	negative	negative Regulation: doxorubicin ---| ubiquinol-cytochrome c reductase	It is also known that adriamycin inhibits the activity of complex III . (Medscan);Adriamycin, another anticancer drug, is also reported to inhibit the activity of complex III . (Medscan);Adriamycin is known to inhibit complex I and complex III . (Medscan)	unknown
vincristine	UNG	UNG	P13051	unknown	Regulation: vincristine ---> UNG	It can be concluded that the presence of activity, eight drugs-doxorubicin, bleomycin, mitomycin C, vincristine sulfate, DDP, and CTX in the solution hardly affects UDG activity. (Medscan)	unknown
resveratrol	ULK1	ULK1	O75385	positive	positive Expression: resveratrol --+> ULK1	Here, we revealed that the intra-articular injection of resveratrol upregulated the protein levels of LC3, ULK1 and Beclin1. (Medscan);Densitometric analysis showed resveratrol treatment increased 0.78, 2.85 and 0.83-fold expressions of ULK1, Beclin1, and LC3-II, respectively, compared with Osteoarthritis chondrocytes, and 3-MA decreased expressions of ULK1, Beclin1, and LC3-II induced by resvera…	dualrole
doxorubicin	ULK1	ULK1	O75385	negative	negative Regulation: doxorubicin ---| ULK1	The activities of both AMP-activated protein kinase and the autophagy-initiating kinase unc-51-like kinase 1 (ULK1) were found to be decreased by doxorubicin, and these were restored by prior starvation. (Medscan)	dualrole
curcumin	ULK1	ULK1	O75385		Regulation: curcumin ---> ULK1	Thus, this study was designed to investigate the differential modulations of the treatments either with 5-Fluorouracil alone or 5-Fluorouracil combined with curcumin on cellular autophagic responses and viabilities in the human colon cancer cells HCT116 and HT29, and then to further explore if such autophagic responses could be attributed to curcumin-mediated changes on Akt/mTOR/ULK1 and AMPK-ULK…	dualrole
hesperetin	TYRP1	TYRP1	P17643	negative	negative Expression: hesperetin ---| TYRP1	hesperetin decreased tyrosinase, tyrosinase related protein-1, and TRP-2 protein expression but increased phospho-extracellular signal-regulated kinase 1/2 expression. (Medscan)	positive
hesperetin	TYR	TYR	P14679	negative	negative Regulation: hesperetin ---| TYR	It is therefore suggested that naringin and hesperetin probably contributed to the major tyrosinase inhibitory activity of the immature calamondin peel water extract-VI fraction. (Medscan);It has been reported that aloesin and hesperetin can not only effectively inhibit tyrosinase activity but also inhibit melanin formation on B16F10 and on normal human melanocytes [45, 46]. (Medscan);In results,…	unknown
vincristine	TYMS	TYMS	P04818	negative	negative Regulation: vincristine ---| TYMS	The immunoblotting assay showed that the depression of the thymidylate synthetase activity by the injection of colchicine or vincristine was due to the decrease of the enzyme protein. (Medscan)	positive
vincristine	TYMP	TYMP	P19971	positive	positive Expression: vincristine --+> TYMP	Vincristine and staurosporin (data not shown) induced little Thymidine phosphorylase expression. (Medscan)	dualrole
resveratrol	TXN	TXN	P10599	positive	positive Expression: resveratrol --+> TXN	To investigate which cell types in the heart is the most responsible for resveratrol-induced angiogenic proteins in our model, we performed Western blot analysis using Rat neonatal cardiomyocytes and Rat aortic smooth muscle cells after resveratrol and thioredoxin-1 treatment under the non-ischemic condition. shows that in Rat neonatal cardiomyocytes, resveratrol significantly increase thioredoxi…	negetive
quercetin	TXN	TXN	P10599	positive	Expression: quercetin ---> TXN	Importantly, in normal human keratinocytes kaempferol, quercetin, and myricetin (10 آµM) induced the transcription of Thioredoxin-R1 and Thioredoxin . (Medscan);The flavonoids quercetin and luteolin attenuated the inflammatory profile of astrocytes exposed to interleukin-1 beta, as observed by the reduced production of reactive oxygen species, increased expression of the antioxidant enzymes SOD1 …	negetive
doxorubicin	TXN	TXN	P10599	unknown	Expression: doxorubicin ---> TXN	Increased Thioredoxin 1 protein expression has been detected in multiple cancer tissues and cancer cell lines, and an increase in Thioredoxin 1 expression was associated with higher tumor grade and has been implicated in the resistance of tumor cells to certain chemotherapies and ROS-generating agents, including doxorubicin, mitomycin C, etoposide, and ultraviolet radiation . (Medscan);Therefore,…	unknown
curcumin	TXN	TXN	P10599	negative	Expression: curcumin ---> TXN	Curcumin inhibits TrxR1, elevates intracellular ROS level, and down-regulates thioredoxin1 level and decreases thioredoxin activity in HeLa cells. (Medscan);Curcumin specifically activates the expression of thioredoxin that protects neurons from death caused by oxygen-glucose deprivation ( ). (Medscan);Curcumin specifically activates the expression of thioredoxin that protects neurons from death …	positive
vincristine	TUBB1	TUBB1	Q9H4B7	positive	positive Regulation: vincristine --+> TUBB1	Vincristine induces modified class I beta-tubulin. (Medscan)	unknown
vincristine	TUBA1B	TUBA1B	P68363	positive	positive Regulation: vincristine --+> TUBA1B	Vincristine induces modified alpha-tubulin. (Medscan);Filled arrows indicate the more basic alpha-tubulin isoforms induced upon vincristine treatment. (Medscan);Treatment with paclitaxel and vincristine led to an increase in acetylated خ±-tubulin above untreated cells, whereas treatment with doxorubicin and cisplatin did not. (Medscan)	unknown
vincristine	TRPV4	TRPV4	Q9HBA0	positive	positive Regulation: vincristine --+> TRPV4	Moreover, vincristine treatment increases the activity of TRPV4 in the sensory neurons of the dorsal root ganglion. (Medscan)	negetive
vincristine	TRPV1	TRPV1	Q8NER1	positive	positive Expression: vincristine --+> TRPV1	Vincristine-induced peripheral neuropathic pain and expression of transient receptor potential vanilloid 1 in rat. (Medscan);Vincristine treatment increased the expression of TRPV1 protein in dorsal root ganglion neurons. (Medscan);These results suggest that vincristine treatment increases TRPV1 expression in small dorsal root ganglion neurons. (Medscan)	negetive
vincristine	TRPA1	TRPA1	O75762	positive	positive Regulation: vincristine --+> TRPA1	These data suggest that TRPA1 activation in peripheral nerves contributes to the development and, more significantly, to the maintenance of vincristine sulfate-induced allodynia and TRPA1 channels are plausible candidates for mediating reactive oxygen species pronociceptive effects. (Medscan)	negetive
resveratrol	TRAF6	TRAF6	Q9Y4K3	negative	negative Expression: resveratrol ---| TRAF6	Besides the already established molecular targets of resveratrol in inhibiting lipopolysaccharide-induced signaling, we identified TRAF6 as a functional target in this process since resveratrol inhibited lipopolysaccharide-induced TRAF6 expression, activation by self-ubiquitination and downstream activation of MAPKs and Akt. (Medscan);In another research with cell models, resveratrol attenuated t…	positive
quercetin	TRAF6	TRAF6	Q9Y4K3	negative	negative Expression: quercetin ---| TRAF6	Quercetin restored the depletion of total MyD88, IRAK1, TRAF6, TAK1 and Iخ؛Bخ± expression, and inhibited lipopolysaccharide-stimulated TAK1 and inhibitory NF-خ؛B kinaseخ±/خ² phosphorylations, suggesting its upstream inhibitory effect early in the signaling event through the inhibition of phosphatidylinositol 3-kinase tyrosine phosphorylation and disruption of its regulatory unit association with …	positive
doxorubicin	TRAF6	TRAF6	Q9Y4K3	positive	positive Regulation: doxorubicin --+> TRAF6	However, our results showed that BMDCs co-cultured with sequential paclitaxel and doxorubicin treatment activated MyD88 and TRAF6 signaling and result in generating significant IL-12p40 mRNA and IL-12 protein compared to other groups. (Medscan)	negetive
curcumin	TRAF6	TRAF6	Q9Y4K3	positive	positive Expression: curcumin --+> TRAF6	These results are also consistent with previous studies showing that curcumin treatment significantly increased TRAF6 gene expression in breast cancer MCF-7 cells [30], which has been shown as an E3 ligase to be essential for Akt ubiquitina-tion [31]. (Medscan)	negetive
vincristine	TRAF3	TRAF3	Q13114	negative	negative Regulation: vincristine ---| TRAF3	Tat as well as soluble CD154 prevented vincristine-induced reduction of TRAF-3 in Kaposi's sarcoma cells transfected with a vector for neomycin resistance (Kaposi's sarcoma psv-neo), but not in Kaposi's sarcoma sCD40. (Medscan)	negetive
doxorubicin	TRAF2	TRAF2	Q12933	negative	negative Expression: doxorubicin ---| TRAF2	With respect to cellular protection against adriamycin, it was subsequently shown that the protective mechanism of action of HGF against this topoisomerase IIa inhibitor was based on its ability to prevent the adriamycin-induced blocking of expression of the TNF receptor-associated factor-2 gene and the cellular inhibitor of apoptosis-1 gene.171 (Medscan)	positive
curcumin	TRAF2	TRAF2	Q12933	positive	Expression: curcumin ---> TRAF2	Furthermore, curcumin administration resulted in a significant increase in gene expression of both TRAF2 and RIP molecules as illustrated in A and B (273 آ± 19.3 versus 164 آ± 17.4, P < 0.0001) and A and B (720 آ± 51.2 versus 612 آ± 43.8, P < 0.0001), respectively. (Medscan);Moreover, treatment with curcumin markedly decreased the sub-arm of the unfolded protein response signaling protein such as…	negetive
vincristine	TRAF1	TRAF1	Q13077	positive	positive Expression: vincristine --+> TRAF1	Translation of TRAF1 is regulated by IRES-dependent mechanism and stimulated by vincristine. (Medscan);These results indicate that TRAF1 translation is initiated via the internal ribosome entry segment and regulated by vincristine, and suggest that regulation of the internal ribosome entry segment-dependent translation of TRAF1 may be involved in effecting the cancer cell response to vincristine …	negetive
resveratrol	TRAF1	TRAF1	Q13077	negative	negative Regulation: resveratrol ---| TRAF1	It has been determined that resveratrol can suppress nuclear factor-kappa B-regulated gene products connected with inflammation matrix metalloproteinase -3, matrix metalloproteinase-9, cyclooxygenase-2 , and vascular endothelial growth factor , inhibit anti-apoptotic proteins (Bcl-xL, Bcl-2, and TRAF1), and activate cleaved-caspase-3 [160]. (Medscan)	positive
quercetin	TRAF1	TRAF1	Q13077	negative	negative Regulation: quercetin ---| TRAF1	The microarray DNA analyses, followed by pathway analyses indicated that quercetin or خ´-tocotrienol inhibit several lipopolysaccharide-induced expression of several ageing and pro-inflammatory genes (IL-1خ², IL-1خ±, IL-6, TNF-خ±, IL-12, iNOS, VCAM1, ICAM1, COX2, IL-1RA, TRAF1 and CD40). (Medscan)	positive
doxorubicin	TRAF1	TRAF1	Q13077	positive	positive Regulation: doxorubicin --+> TRAF1	Upregulation of SPHK1 significantly inhibited doxorubicin- or docetaxel-induced apoptosis, associated with induction of antiapoptotic proteins Bcl-xl, c-IAP1, c-IAP2, and TRAF1. (Medscan)	negetive
hesperetin	TRADD	TRADD	Q15628	positive	positive Expression: hesperetin --+> TRADD	hesperetin increases TRADD mRNA levels in HeLa cells leading to the activation of the extrinsic apoptosis pathway (Medscan)	positive
doxorubicin	TPI1	TPI1	P60174	negative	negative Expression: doxorubicin ---| TPI1	Adriamycin decreased the expression of the metabolism-related proteins, ATP synthase, Sdha protein, Triose phosphate isomerase 1 (TPI-1), pyruvate dehydrogenase E1 alpha1, 6-phosphofructokinase, and fructose-1,6-bisphosphatase, as did cytoskeletal proteins, such as actin. (Medscan)	unknown
curcumin	TPI1	TPI1	P60174	negative	negative Expression: curcumin ---| TPI1	Further, the induction of triosephosphate isomerase gene expression by hypoxia is HIF-1خ± dependant and was suppressed by curcumin . (Medscan)	unknown
resveratrol	TP73	TP73	O15350	positive	positive Regulation: resveratrol --+> TP73	Because resveratrol can induce the upregulation of p73 (Roccaro et al., 2008), it is possible that this gene is also upregulated by resveratrol in human papillomavirus18-positive cell lines. (Medscan)	negetive
quercetin	TP73	TP73	O15350	unknown	Regulation: quercetin ---> TP73	Upregulation of SPHK1 significantly inhibited doxorubicin- or docetaxel-induced apoptosis, associated with induction of antiapoptotic proteins Bcl-xl, c-IAP1, c-IAP2, and TRAF1. (Medscan)	unknown
doxorubicin	TP73	TP73	O15350	positive	positive Expression: doxorubicin --+> TP73	YY1-silenced cells showed significant reduction in the activation of the p73 promoter induced by doxorubicin ( A, B), which was similar to that of E2F1-silencing cells. (Medscan);Furthermore, p73 promoter activation by doxorubicin treatment has been reported to be critically dependent on E2F1 . (Medscan);In support with this notion, Pediconi et al. described that adriamycin treatment in human gli…	negetive
curcumin	TP73	TP73	O15350	positive	negative Expression: curcumin ---| TP73	Our data revealed that curcumin efficiently blocked خ”Np73 expression in these cells (Fig. 3a), indicating that during functional impairment of p53, the apoptotic role is conferred probably by disabling خ”Np73 expression and thus increasing the activity of p73. (Medscan);For the same, we ectopically expressed the wild-type p53 gene in p53-null HL-60 cells and assessed the ability of curcumin to i…	negetive
vincristine	TP53	TP53	P04637	positive	positive Expression: vincristine --+> TP53	Furthermore, PI staining was increased in both wt p53 and 175H group, especially the latter, indicating an increase of necrotic cells. p53 and the downstream p21 gene were also detected after vincristine treatment ( B), the expression of p53 and p21 were induced by vincristine in 175H group. (Medscan);Our data also confirmed the low dose of vincristine increased the expression of p21, a downstrea…	positive
silibinin	TP53	TP53	P04637	positive	positive DirectRegulation: silibinin --+> TP53	Furthermore, it was recently shown that silibinin, a p53 activator, induced an autophagic cell death in human fibrosarcoma HT1080 cells via ROS production . (Medscan);These results further confirmed that absence of the p53 allele predisposes mice to photodamage and photocarcinogenesis, and established that silibinin mediates its protection against ultraviolet B-induced photodamage, inflammation a…	positive
resveratrol	TP53	TP53	P04637	positive	Expression: resveratrol ---> TP53	In neuroblastoma, both curcumin and resveratrol up-regulate p53 expression and induce nuclear translocation of p53, followed by induction of p21 WAF1/CIP1 and Bax expression . (Medscan);Shih et al. also showed that resveratrol acted via a Ras-MAPK kinase-MAPK signal transduction pathway to increase p53 expression, serine phosphorylation of p53, and p53-dependent apoptosis in thyroid carcinoma cel…	positive
quercetin	TP53	TP53	P04637	unknown	Expression: quercetin ---> TP53	This finding is not in accordance with a report that quercetin down-regulates p53 in the related cell line MDA-MB-468 , but it should be pointed out that, more recently, quercetin was found to induce apoptosis in regenerating liver without affecting p53 synthesis . (Medscan);Quercetin has been reported to inhibit the growth of tumour cells in malignant cell lines and downregulate the expression o…	unknown
hesperetin	TP53	TP53	P04637	positive	positive Expression: hesperetin --+> TP53	hesperetin supplementation significantly enhanced p53 and p21 expressions thereby suppressing tumour formation. (Medscan);In summary, hesperetin enhanced the repair of DNA photo-damage in mice epidermis alongside the amplification of p53 expression . (Medscan);hesperetin induces p53 gene expression and activates p53-mediated transcription through PPARخ³ (Medscan)	positive
doxorubicin	TP53	TP53	P04637	positive	positive DirectRegulation: doxorubicin --+> TP53	Treatment with PFT-خ±, the pharmacological inhibitor of p53, abrogated doxorubicin-mediated cardiomyocyte death ( B), indicating that doxorubicin is a potent inducer of p53 activation, and stimulates cardiomyocyte death in a p53-dependent manner. (Medscan);Here, we have reported that adriamycin is a potent inducer of p53 and NF-kB transcription factors in myocardium. (Medscan);These results sugge…	positive
doxorubicin	TP53	TP53	P04637	positive	positive Expression: doxorubicin --+> TP53	In the present study, we found that Fas inhibition significantly attenuates doxorubicin-induced overexpression of p53. (Medscan);Since p21 Cip1/Waf1 transcription is under the control of p53, that is itself upregulated in response to cell treatment with genotoxic agents, we monitored whether PDMP had any effect on doxorubicin-induced p53 expression. (Medscan);The differential effect of PDMP on do…	positive
curcumin	TP53	TP53	P04637	positive	positive Expression: curcumin --+> TP53	The protein expression of p53 was increased 2.16-fold by Curcumin alone (24 h) ( p = 0.014), 2.2-fold by Curcumin (48 h) ( p = 0.004), and 2.6-fold by Vinorelbine alone ( p = 0.003) as compared to the control whereas their combination caused a 3.2-fold increase ( p = 0.011 with Curcumin alone (48 h) and p = 0.024 with Vinorelbine alone) ( B). (Medscan);Curcumin decreases the expression of antiapo…	positive
vincristine	TNNT2	TNNT2	P45379	negative	negative Expression: vincristine ---| TNNT2	However, treatment of both vincristine and quercetin for a similar period reduced the serum creatine kinase-MB, LDH, SGPT and cTnT levels near to normal levels in isoproterenol-treated rats. (Medscan)	unknown
hesperetin	TNNT2	TNNT2	P45379	negative	negative Expression: hesperetin ---| TNNT2	hesperetin treatment significantly decreased the activities of serum aspartate transaminase, alanine transaminase, lactate dehydrogenase, creatine kinase, creatine kinase-MB and plasma cardiac troponin T and I levels, indicating the cardioprotective activity. (Medscan)	unknown
silibinin	TNFSF11	TNFSF11	O14788	negative	negative Expression: silibinin ---| TNFSF11	Similarly, the isoflavone genistein and the flavonolignan silibinin down-regulate RANKL production and inhibit osteoclast formation . (Medscan);Our unpublished data has shown that silibinin inhibits the expression of many osteomimicry related proteins such as RANKL, PTHrP, osteocalcin, and RunX2 in prostate cancer cells both in vitro and in vivo. (Medscan);Importantly, silibinin also decreased th…	positive
resveratrol	TNFSF11	TNFSF11	O14788	negative	negative Expression: resveratrol ---| TNFSF11	In our study, Resveratrol significantly down-regulated protein expression of RANKL and maintained the normal level of OPG in mice or MC3T3-E1 cells. (Medscan);In our study, Resveratrol significantly down-regulated protein expression of RANKL and maintained the normal level of OPG in mice or MC3T3-E1 cells. (Medscan);Our quantitative real-time polymerase chain reaction analysis revealed that resve…	positive
quercetin	TNFSF11	TNFSF11	O14788	negative	negative Regulation: quercetin ---| TNFSF11	Quercetin reduced the effects of 17-(allylamino)-17-demethoxygeldanamycin treatment on Hsp70 protein expression after 24 h of treatment (C) and inhibited the effects of 17-(allylamino)-17-demethoxygeldanamycin upon enhanced osteoclast numbers in RANKL (20 ng/ml) treated RAW264.7 cells (D). (Medscan)	positive
doxorubicin	TNFSF11	TNFSF11	O14788	positive	positive Expression: doxorubicin --+> TNFSF11	In the serum of adriamycin-induced nephrotic rats, OPG and RANKL expression was unchanged in the model group, as compared with the normal group. (Medscan);In this respect, collagen type I protected leukemia T cell lines from doxorubicin-induced apoptosis by inhibiting doxorubicin-induced RANKL expression. (Medscan)	negetive
curcumin	TNFSF11	TNFSF11	O14788	negative	negative Expression: curcumin ---| TNFSF11	It was reported that curcumin and its mimics inhibited osteoclastogenesis by decreasing receptor activator of nuclear factor kappa B ligand expression in bone marrow stromal cells and RAW264.7 cells ( ). (Medscan);In this work, curcumin treatment reduced receptor activator of nuclear factor kappa B ligand expression and enhanced OPG expression in distal femurs of Spinal cord injury rats. (Medscan…	positive
hesperetin	TNFRSF25	TNFRSF25	Q93038	unknown	Expression: hesperetin ---> TNFRSF25	hesperetin treatment induced changes in mRNA levels of death receptors apoptosis pathway members A) TRADD, B) TNFRSF25, and C) FASLG. (Medscan)	unknown
resveratrol	TNFRSF1A	TNFRSF1A	P19438	positive	Expression: resveratrol ---> TNFRSF1A	Resveratrol treatment prior to morphine challenge restored the antinociceptive effect of morphine in morphine-tolerant rats and reversed the morphine infusion-induced increase in HDAC1, TNF-خ±, and TNFR1 expression. (Medscan);Resveratrol restores the antinociceptive effect of morphine by reversing morphine infusion-induced spinal cord neuroinflammation and increase in TNFR1 expression. (Medscan);…	negetive
quercetin	TNFRSF1A	TNFRSF1A	P19438	negative	negative Expression: quercetin ---| TNFRSF1A	Further, both quercetin and PI-103 down-regulate level of TNFR1. (Medscan);Additionally, quercetin and PI-103 increase the level of PTEN and decrease TNFR1 as well as PKCخ±. (Medscan)	positive
doxorubicin	TNFRSF1A	TNFRSF1A	P19438	positive	positive Expression: doxorubicin --+> TNFRSF1A	The administration of chemotherapeutic agents (doxorubicin, mitoxantrone and bleomycin) increases TNF-R1 expression and cell death in hepatoma cells [51]. (Medscan);Doxorubicin stimulated an increase in TNFR1 mRNA and protein (P < 0.05) in the diaphragm, along with colocalization of TNFR1 to the plasma membrane. (Medscan);Doxorubicin may weaken the diaphragm by altering TNFR1 expression. (Medscan)	negetive
curcumin	TNFRSF1A	TNFRSF1A	P19438	positive	Expression: curcumin ---> TNFRSF1A	It has been reported that curcumin promoted tumor necrosis factor-خ±â€“induced apoptosis in a variety of cancer cells, but without a significant increase in the TNF-R1 expression level. (Medscan);Interestingly, curcumin also affected surface expression of TNFR1 protein, but not that of transferrin receptor (CD71; Fig. 8B). (Medscan);Moreover, western blot analysis revealed that curcumin lowered r…	negetive
vincristine	TNFRSF10B	TNFRSF10B	O14763	positive	positive Regulation: vincristine --+> TNFRSF10B	No such correlation was observed between death receptor 5 induction by vincristine, methotrexate, or dexamethasone and resistance to each of those drugs (data not shown). (Medscan);Additionally, in malignant cell lines of prostate origin, vincristine was found to significantly enhance TRAIL (TNFSF10)-induced apoptosis by increasing DR4 (TNFRSF10A), DR5 (TNFRSF10B), BAX, and BAK1, as well as by ac…	positive
vincristine	TNF	TNF	P01375	positive	positive Expression: vincristine --+> TNF	Molecular mechanism of vincristine has also been reported to modulate the cellular Ca 2+ levels, free radical generation, TNF-alpha expression, and myeloperoxidase activation ( ). (Medscan);Vincristine treatment in our study produced a rise in the levels of TNF-alpha, calcium (Ca 2+) ion, superoxide anion concentration as well as myeloperoxidase activity, these observation supports the contention…	negetive
silibinin	TNF	TNF	P01375	negative	negative Expression: silibinin ---| TNF	Consistent with our in vitro data, elevated intrahepatic messenger RNA levels of IL-2, IL-4, IFN-خ³, and TNF-خ± and splenocyte secretion of the same cytokines were significantly inhibited by silibinin. (Medscan);These results confirm our previous data showing that silibinin suppresses TNF-خ± production by LPS-stimulated monocytes in a concentration-dependent manner, where the greatest inhibition …	positive
resveratrol	TNF	TNF	P01375	negative	negative Expression: resveratrol ---| TNF	Resveratrol treatment decreased the elevated levels of TNF-خ± and IL-6, thereby contributing to NF-خ؛B inhibition. (Medscan);Resveratrol (0.05 and 0.1 mM) increased basal levels of TNF-خ± mRNA by 3.5- and 6.9-fold, respectively. (Medscan);Resveratrol also caused a 1.6-fold enhancement of LPS-induced levels of TNF-خ±. (Medscan)	positive
quercetin	TNF	TNF	P01375	negative	negative Expression: quercetin ---| TNF	quercetin treatment could effectively inhibit nickel-induced inflammation in liver, associated with a decrease in expression levels of TNF-خ±, IL- 1خ², iNOS, phospho-STAT1, phospho-p38 and the nuclear translocation of NF-kB and an increase in the activation of Nrf2 and HO-1. reported the cytoprotective nature of quercetin against iron nanoparticle induced cytotoxicity in murine hepatocytes. (Meds…	positive
hesperetin	TNF	TNF	P01375	negative	negative Expression: hesperetin ---| TNF	hesperetin inhibits those pathways, thereby suppressing the expression of IL-8, TNFخ±, IL-1خ², IL-12, ICAM-1 and VCAM-1. (Medscan);Although Kawaguchi et al. reported that hesperetin reduced lipopolysaccharide intraperitoneal infection-induced TNF-خ± production ( ); our study is the first to demonstrate that hesperetin affects the lipopolysaccharide intratracheal administration-induced lung inflam…	positive
doxorubicin	TNF	TNF	P01375	positive	positive Expression: doxorubicin --+> TNF	The discrepancy may be partly explained by the action of doxorubicin that directly down-regulates transcription of TNF-خ± as previously reported. (Medscan);Consistent with this finding is a previous report, where adriamycin was shown to down-regulate the expression of TNF-alpha mRNA and protein in a time-dependent fashion in human tumor cell lines . (Medscan);Because circulating TNF-خ± level is i…	negetive
curcumin	TNF	TNF	P01375	negative	negative Expression: curcumin ---| TNF	We have shown previously that curcumin reduces the production of TNFخ± and IL-1خ² and inhibits the activation of NFخ؛B, a transcription factor that regulates the expression of many genes related to inflammation . (Medscan);That curcumin inhibits the production of TNFخ± and the activation of NFخ؛B and AP-1 may have contributed to this effect . (Medscan);Curcumin, a polyphenolic derived from turmer…	positive
silibinin	TLR4	TLR4	O00206	negative	negative Expression: silibinin ---| TLR4	In silibinin-treated animals, intestinal expression of occludin and ZO-1 was restored to control levels; similarly, silibinin administration reduced portal LPS and liver TLR4 levels. (Medscan)	positive
resveratrol	TLR4	TLR4	O00206	negative	negative Expression: resveratrol ---| TLR4	These results together suggest that resveratrol may improve obesity-induced inflammation by both down-regulating TLR2 and TLR4 expression in epididymal adipose tissue and lowering plasma free fatty acid level in mice maintained on a high-fat diet. (Medscan);The protein levels of TLR4 were affected under treatment of 70kGy gamma-irradiated resveratrol for 6-24h in a dose-dependent manner ( A). (Me…	positive
quercetin	TLR4	TLR4	O00206	negative	negative Expression: quercetin ---| TLR4	Pretreatment of Human umbilical vein endothelial cells with quercetin significantly (Pâ©½0.05) decreased oxidized LDL mediated upregulation of TLR2 and TLR4 mRNA expression ( ) and brought to normal level. (Medscan);In the current study experiments with oxidized LDL stimulated Human umbilical vein endothelial cells show that quercetin supplementation significantly modulated mRNA and protein level…	positive
doxorubicin	TLR4	TLR4	O00206	negative	Expression: doxorubicin ---> TLR4	Our previous study demonstrated that TLR4 overexpression in Hepatoblastoma tissues was effectively suppressed by chemotherapy with cisplatin and doxorubicin and that lipopolysaccharide-induced TLR4 activation exerted anti-migratory effects on cultured HepG2 Hepatoblastoma cells . (Medscan);The results showed that treatment with cisplatin and doxorubicin alone significantly reduced not only TLR4 p…	positive
curcumin	TLR4	TLR4	O00206	negative	negative Expression: curcumin ---| TLR4	A recent in vitro investigation reported that treatment with curcumin resulted in a significant decrease in TLR4 expression in CD4+ and CD8+ T cells . (Medscan);We hypothesize that administration of curcumin in a rat cardiopulmonary bypass model can reverse the up-regulation of TLR4, MyD88, and nuclear factor kappa B levels, and subsequently, attenuate cytokine secretion. (Medscan);Our results ex…	positive
resveratrol	TLR2	TLR2	O60603	negative	negative Expression: resveratrol ---| TLR2	These results together suggest that resveratrol may improve obesity-induced inflammation by both down-regulating TLR2 and TLR4 expression in epididymal adipose tissue and lowering plasma free fatty acid level in mice maintained on a high-fat diet. (Medscan);After setting IL-1 خ²â€“induced gene expression to 100% for each gene, resveratrol was able to reduce expression of proinflammatory cytokines…	positive
quercetin	TLR2	TLR2	O60603	negative	negative Expression: quercetin ---| TLR2	Pretreatment of Human umbilical vein endothelial cells with quercetin significantly (Pâ©½0.05) decreased oxidized LDL mediated upregulation of TLR2 and TLR4 mRNA expression ( ) and brought to normal level. (Medscan);In the current study experiments with oxidized LDL stimulated Human umbilical vein endothelial cells show that quercetin supplementation significantly modulated mRNA and protein level…	positive
doxorubicin	TLR2	TLR2	O60603	positive	positive Regulation: doxorubicin --+> TLR2	In a recent study, doxorubicin was reported to induce an acute immunogenic response by enhancing TLR2 activity in monocytes and macrophages (Krysko et al., 2011). (Medscan);TLR2 knockout in mice was shown to protect from doxorubicin-induced toxicity, suggesting that activation of TLR2 by doxorubicin could trigger downstream apoptotic signaling in myocytes (Medscan);Our results have illustrated fo…	negetive
curcumin	TLR2	TLR2	O60603	negative	negative Expression: curcumin ---| TLR2	Having demonstrated that TLR2 mRNA is down-regulated in monocytic and neutrophilic cells by curcumin, still unknown is whether curcumin also affects the protein expression and function of TLR2 in these cells. (Medscan);Flowcytometric analysis showed the decreased cell surface expression of TLR2 in curcumin (40 خ¼M)-treated THP-1 and neutrophilic-differentiated HL-60 cells ( A and B), suggesting t…	positive
quercetin	TJP2	TJP2	Q9UDY2	positive	positive Regulation: quercetin --+> TJP2	Furthermore, the cytoskeletal association of ZO-2, occludin and claudin-1 was promoted during the first 6 h after quercetin administration, although the association of claudin-4 remained at increased levels at and after 12 h ( B) . (Medscan);Recently, quercetin and myricetin were reported to enhance the assembly of ZO-2, occludin, and claudin-1 and the expression of claudin-4 via PKCخ´ inhibition…	positive
doxorubicin	TJP2	TJP2	Q9UDY2	negative	negative Expression: doxorubicin ---| TJP2	Figure 1C shows how the expression of ZO-2 detected by immunofluorescence is significantly reduced in the glomerulus after 5 days of treatment with adriamycin compared with controls. (Medscan)	negetive
doxorubicin	TIAM1	TIAM1	Q13009	negative	negative Regulation: doxorubicin ---| TIAM1	Consistent with this hypothesis, treatment of Camptothecin or doxorubicin reduced the interaction between T cell lymphoma invasion and metastasis 1 and casein kinase 1خ´ (Fig. 5B). (Medscan);Consequently, the interaction between خ²-TrCP and T cell lymphoma invasion and metastasis 1 was largely abolished upon Camptothecin or doxorubicin treatment (Fig. 5C). (Medscan)	positive
curcumin	TIAM1	TIAM1	Q13009	positive	positive Regulation: curcumin --+> TIAM1	Long-term treatment with curcumin upregulated the Tiam1 gene, which is vital for neurite outgrowth and for dendrite spine morphogenesis. (Medscan)	negetive
silibinin	gamma-glutamyltransferase	TGM3	Q08188	unknown	Expression: silibinin ---> gamma-glutamyltransferase	In addition, silibinin and vitamin E synergistically (P<0.001) restored total hepatic free radical scavenger capacity as well as serum levels of AST and gammaGT, that were all markedly decreased in PHX animals. (Medscan);The silybin nanosuspensions, administrated either intravenously or orally, presented significant (P < or = 0.05) hepatoprotective effect by reducing the serum marker enzymes such…	unknown
resveratrol	gamma-glutamyltransferase	TGM3	Q08188	negative	negative Regulation: resveratrol ---| gamma-glutamyltransferase	The treatment with resveratrol prevented significantly the rise of aspartate aminotransferase, alanine aminotransferase and خ³-glutamyltransferase activities in the diabetic/RV10 and diabetic/RV20 groups ( P < 0.05). (Medscan);Resveratrol treatment reversed the elevated enzymatic activities of alanine aminotransferase (alanine transaminase) , aspartate aminotransferase (aspartate transaminase) , …	negetive
quercetin	gamma-glutamyltransferase	TGM3	Q08188	negative	negative Regulation: quercetin ---| gamma-glutamyltransferase	However, the serum خ³-glutamyl transpeptidase activity ( ) and histopathological score of bile duct hyperplasia ( ) were improved by quercetin supplementation, reflecting a potential inhibition of the development of ductular reaction. (Medscan);... , reflecting early biochemical changes in hepatic disease that were induced with Tripterygium glycosides, whereas pretreatment with quercأ©tine ... (M…	negetive
hesperetin	gamma-glutamyltransferase	TGM3	Q08188	negative	negative Regulation: hesperetin ---| gamma-glutamyltransferase	Co-administration of hesperetin with VPA comparatively and markedly reduced the activities of liver markers ALT, AST, ALP, خ³-GT and LDH in the serum, thus, indicating the potent hepatoprotective effect of hesperetin. (Medscan);Treatment with hesperetin significantly inhibited the CCl 4-induced increases in alanine aminotransferase and خ³-glutamyl transpeptidase serum enzyme activities ( tableآ 1…	negetive
hesperetin	gamma-glutamyltransferase	TGM3	Q08188		Regulation: hesperetin ---> gamma-glutamyltransferase	Co-administration of hesperetin with VPA comparatively and markedly reduced the activities of liver markers ALT, AST, ALP, خ³-GT and LDH in the serum, thus, indicating the potent hepatoprotective effect of hesperetin. (Medscan);In addition, co-administration of hesperetin with doxorubicin ameliorated the alteration in serum ALT, AST, ALP, GGT and LDH activities, total protein, albumin, creatinine…	unknown
doxorubicin	gamma-glutamyltransferase	TGM3	Q08188	positive	positive Regulation: doxorubicin --+> gamma-glutamyltransferase	In the present study, we found that Doxorubicin administration increased the level of total urinary protein, glucose level as well as خ³-glutamyl transpeptidase significantly compared with the normal controls. (Medscan);In the present study, we found that Doxorubicin administration increased the level of total urinary protein, glucose level as well as خ³-glutamyl transpeptidase significantly comp…	positive
curcumin	gamma-glutamyltransferase	TGM3	Q08188	negative	negative Expression: curcumin ---| gamma-glutamyltransferase	Finally, curcumin efficiently prevented TNFخ±-induced increase of خ³-glutamyltransferase promoter transactivation further confirming that nuclear factor-kappaB signaling pathway is involved in TNFخ±-induction of خ³-Glutamyltransferase ( F). (Medscan);Curcumin has been noted to enhance several protective functions, including improving glutathione status, by lowering serum Gamma-glutamyltransferase…	negetive
vincristine	TGFB1	TGFB1	P01137	positive	positive Expression: vincristine --+> TGFB1	To compare the capability of methotrexate, cisplatin, doxorubicine and vincristine to induce production of the transforming growth factor beta(1) (TGF-beta(1)) in two cell lines - MCF-7 and T47D - of human breast carcinoma, as well as to study sensitivity of these cells to TGF-beta(1) and mentioned anticancer drugs. (Medscan)	negetive
silibinin	TGFB1	TGFB1	P01137	negative	negative Expression: silibinin ---| TGFB1	Silibinin at 50 آµM also significantly inhibited TGF-خ²1 production by human monocytes challenged with Pb18. (Medscan)	positive
resveratrol	TGFB1	TGFB1	P01137	negative	negative Expression: resveratrol ---| TGFB1	In agreement with the above results, resveratrol downregulated sharply TGFخ²1 levels. (Medscan);While the ratios of the CD4+CD25+ cell population of concanavalin A-activated T cell repertories were not significantly altered, treatment with E2, Araâ€‘1 or resveratrol led to an increase in the number of cytotoxic T-lymphocyte associated protein 4 (CTLA-4; also known as CD152)-positive cells and in …	positive
quercetin	TGFB1	TGFB1	P01137	negative	negative Expression: quercetin ---| TGFB1	The expression of TGF-خ²1, as a fibrotic marker followed by the initial elevation of proinflammatory cytokines, was effectively inhibited by liposomal quercetin in the present study. (Medscan);Administration of quercetin significantly reduced platelet-derived growth factor-BB, b-FGF, and TGF-خ²1 protein expressions in neointima. (Medscan);In our studies, the immunohistochemical analysis showed th…	positive
hesperetin	TGFB1	TGFB1	P01137	negative	Expression: hesperetin ---> TGFB1	We demonstrated that hesperetin possesses antioxidant, anti-fibrotic and immunomodulatory properties due to the inhibition of free radicals and nuclear factor-خ؛B activation, thus decreasing the expression of transforming growth factor-خ², connective tissue growth factor and interleukin-1خ². (Medscan);hesperetin increased Treg cells production of interleukin IL-10 and transforming growth factor -…	positive
doxorubicin	TGFB1	TGFB1	P01137	positive	positive Expression: doxorubicin --+> TGFB1	adriamycin injection induced a significant increase in TGF-خ² transcripts as well as in the levels of TIMP-1 and MMP9 mRNA, supporting the relationship between the development of fibrosis and adriamycin -induced nephropathy ( A-C, respectively). (Medscan);Using the MMTV/PyVmT transgenic model of metastatic breast cancer, we show that administration of ionizing radiation or doxorubicin caused incr…	negetive
curcumin	TGFB1	TGFB1	P01137	negative	negative Expression: curcumin ---| TGFB1	In contrast, curcumin treatment significantly increased the mRNA level of tgf-خ² at 150 mg/kg body weight compared with the OP group. shows the effect of praziquantel treatment on the urinary 8-oxodG level ( A), plasma levels of nitrate/nitrite ( B), malondialdehyde ( C), alanine transaminase ( D) and ferric reducing antioxidant power ( E) in O. viverrini-infected hamsters treated with praziquant…	positive
vincristine	TGFA	TGFA	P01135	positive	positive Regulation: vincristine --+> TGFA	We found that treatment with 5-FU, Vincristine or L-OHP significantly increased ADAM-17 activity ( D), following EGFR activation and TGF-خ± shedding in the HCT8/Vincristine and HCT116/L-OHP cells ( E, F). (Medscan)	negetive
silibinin	TGFA	TGFA	P01135	negative	negative Expression: silibinin ---| TGFA	We have also observed that silibinin inhibits transforming growth factor-خ± mRNA expression and decreases both secreted and cellular levels of transforming growth factor-خ± in both LNCaP and DU145 cells. (Medscan);Silibinin also inhibited transforming growth factor خ± mRNA expression and decreased both secreted and cellular levels of transforming growth factor خ± in LNCaP and DU145 cells (Sharma …	positive
resveratrol	TGFA	TGFA	P01135	negative	negative Expression: resveratrol ---| TGFA	Resveratrol was also shown to inhibit the proliferation of the estrogen-receptor negative human breast carcinoma cell line, MDA-MB-468, by inhibiting the levels of autocrine growth stimulators, transforming growth factor-alpha , PC cell-derived growth factor, and insulin-like growth factor I receptor, and increasing the growth inhibitor TGF-خ²2 ( ). (Medscan);It has previously been shown that TGF…	positive
doxorubicin	TGFA	TGFA	P01135	positive	positive Expression: doxorubicin --+> TGFA	According to previous reports, pretreatment of doxorubicin can increase the expression of EGFR or TGF-خ± in cells, therefore the combined with anti -EGFR antibody treatment maybe achieve synergy effect in most of cell lines including U87MG cells even that has no or little HER2 expression. (Medscan)	negetive
curcumin	TGFA	TGFA	P01135	negative	negative Expression: curcumin ---| TGFA	It has been reported that curcumin inhibited the expression of ER downstream genes including pS2 and TGF-خ± in ER-positive MCF-7 cells, and this inhibition was dependent on the presence of estrogen . (Medscan);Curcumin inhibits the expression of estrogen receptor downstream genes including pS2 and TGF-alpha (transforming growth factor-alpha) in estrogen receptor-positive MCF-7 cells, and this inh…	positive
vincristine	TERT	TERT	O14746	positive	positive Expression: vincristine --+> TERT	Vincristine and radiation also induced hTERT protein expression by 4.8- and 3.7-fold in Raji cells at 72 hours whereas cisplatin and VP-16 had minimal effects (1.7- and 2.3-fold respectively). (Medscan)	negetive
silibinin	TERT	TERT	O14746	negative	negative Expression: silibinin ---| TERT	Starting from this dihydrotestosterone induced lower level of mRNA expression hTERT mRNA was further decreased at increasing concentrations of silibinin. (Medscan);with hTERT gene expression in breast cancer cells could be reduced by curcumin and silibinin. (Medscan);These findings suggest that cell viability along with hTERT gene expression in breast cancer cells could be reduced by curcumin and…	positive
resveratrol	TERT	TERT	O14746	negative	negative Expression: resveratrol ---| TERT	Further, resveratrol , a SIRT1 activator, increased the hTERT transcription, which was alleviated by the transduction of SIRT1-HY ( C). (Medscan);Interestingly, quantitative Real-time polymerase chain reaction analysis demonstrated that at half inhibition concentration, resveratrol dramatically decreased messenger ribonucleic acid expression of hTERT, the catalytic subunit of telomerase enzyme, w…	positive
quercetin	TERT	TERT	O14746	negative	negative Expression: quercetin ---| TERT	The results suggested that treatment with quercetin nanoparticle effectively inhibited hTERT promoter activity (Fig. 4D). (Medscan);In this study, we found that quercetin nanoparticles decreased activating enhancer-binding protein-2خ² and hTERT expression. (Medscan);Also, AP-2خ² and Htert were decreased after quercetin nanopar-ticle administration (Fig. 8E). (Medscan)	positive
doxorubicin	TERT	TERT	O14746	negative	negative Expression: doxorubicin ---| TERT	Differentiating agents like all-trans retinoic acids, adriamycin and doxorubicin reduced telomerase activity and hTERT mRNA expression. (Medscan);They found that 72hours doxorubicin incubation caused a decrease in telomerase activity in parallel with a small decrease in hTERT level in both sensitive and resistant MCF-7 cells . (Medscan);They showed that doxorubicin, etoposide or radiation induced…	positive
curcumin	TERT	TERT	O14746	negative	negative Expression: curcumin ---| TERT	It is possible that curcumin inhibits hTERT transcription by Sp1 degradation. (Medscan);Similar to the Western blot results, N-acetyl cysteine blunted the hTERT mRNA reduction by curcumin ( B). (Medscan);The results showed that curcumin inhibits hTERT-p548, hTERT-p212, hTERT-p177, and hTERT-p95 expressions in a dose-dependent manner. (Medscan)	positive
hesperetin	thromboxane-A synthase	TBXAS1	P24557	unknown	Expression: hesperetin ---> thromboxane-A synthase	hesperetin and glucosyl hesperetin ingestion for 8 wk significantly prevented hypertension and suppressed the mRNA expression of NADPH oxidase subunits and thromboxane A2 synthase in spontaneously hypertensive rat aortas. (Medscan);In conclusion, this study provides evidence that the continuous ingestion of hesperetin alters the gene expression of vascular regulatory molecules, such as NADPH oxid…	unknown
vincristine	SYK	SYK	P43405	positive	positive Regulation: vincristine --+> SYK	Furthermore, we found that pertussis toxin, a blocker of Go/Gi proteins, abrogated the vincristine-induced activation of both Src and Syk. (Medscan)	dualrole
resveratrol	SYK	SYK	P43405	negative	negative DirectRegulation: resveratrol ---| SYK	Previous studies have reported that resveratrol is a major Syk inhibitor and inhibits the activation of Syk kinase in mast cells . (Medscan);Previous studies reported that resveratrol was a major Syk inhibitor and inhibits activation of Syk kinase in mast cell [22,23]. (Medscan);FIGURE 2 Western-blot data showing time course responses (A) and inhibition (B) of Syk and phospholipase Cg activation …	dualrole
quercetin	SYK	SYK	P43405	unknown	DirectRegulation: quercetin ---> SYK	More importantly, through kinase assay, it was found that quercetin can act as a multifunctional inhibitor of Syk, Src, and IRAK-1 ( C) as reported previously ( ). (Medscan);Quercetin, a major bioflavonoid present in fruits and vegetables, also inhibits Syk activation, resulting in the suppression (Medscan);In fact, we have also observed that quercetin efficiently inhibits Src and Syk kinase acti…	dualrole
curcumin	SYK	SYK	P43405	negative	negative DirectRegulation: curcumin ---| SYK	The effects of curcumin on recombinant Syk kinase was examined by use of an in vitro assay system to verify that Syk kinase is a direct target of curcumin. (Medscan);It was proved that spleen tyrosine kinase is a novel target for curcumin in B lymphoma. (Medscan);Spleen tyrosine kinase (Syk), a novel target of curcumin, is required for B lymphoma growth. (Medscan)	dualrole
vincristine	STK33	STK33	Q9BYT3	positive	positive Expression: vincristine --+> STK33	The mRNA expression of AKR1B1, CHST10, ELOVL4, FLI1, STK33, SOX5, and ZNF304 was increased by treatment with 5-aza-2â€²-deoxycytidine and vincristine in DLD-1 cells, but EYA4 mRNA expression was not detected. (Medscan);In addition, vincristine restored the mRNA expression of CHST10, ELOVL4, FLI1, STK33, SOX5, and ZNF304 in colorectal cancer cells. (Medscan);The mRNA expression of AKR1B1, CHST10, …	negetive
silibinin	STK11	STK11	Q15831	positive	positive Regulation: silibinin --+> STK11	Significantly, as shown in C, oxygen-glucose deprivation/re-oxygenation also induced moderate LKB1-AMP-activated protein kinase signaling activation in SH-SY5Y cells, which was dramatically enhanced by silibinin. (Medscan);In primary cortical neurons, LKB1-AMP-activated protein kinase was activated by silibinin ( D). (Medscan);Together, these results show that silibinin activates LKB1-AMP-activat…	positive
resveratrol	STK11	STK11	Q15831	positive	positive DirectRegulation: resveratrol --+> STK11	Additionally, we provide evidence that LKB1 is necessary for resveratrol to activate AMP-activated protein kinase, suggesting that LKB1 and not AMP-activated protein kinase may be a target of resveratrol. (Medscan);It was concluded that resveratrol-downregulated phosphorylated liver kinase B1 is involved in the senescence of acute myeloid leukemia stem cells. (Medscan);The results showed that pho…	positive
quercetin	STK11	STK11	Q15831	positive	positive Regulation: quercetin --+> STK11	Quercetin treatment increased LKB1 activity ( Fig. 7C ) and the cellular AMP/ATP ratio ( Fig. 7D ) in bone marrow-derived macrophages. (Medscan);Because lipopolysaccharide treatment promotes M1 activation of macrophages ( 51 ), the results suggest that quercetin can upregulate the AMP/ATP ratio and LKB1 activity and further activate Adenosine monophosphate-activated protein kinase خ±1/SIRT1 signa…	positive
doxorubicin	STK11	STK11	Q15831	positive	positive Regulation: doxorubicin --+> STK11	In the present study, we investigated whether adriamycin-induced LKB1/AMP-activated protein kinase activation can promote Vascular smooth muscle cell senescence and mechanisms responsible for AMP-activated protein kinase-induced Vascular smooth muscle cell senescence. (Medscan)	positive
curcumin	STK11	STK11	Q15831	positive	positive Regulation: curcumin --+> STK11	In this current study we demonstrate that curcumin activates LKB1 and decreases the cellular ATP level that activates adenosine monophosphate-activated kinase. (Medscan);Collectively, these results suggest that curcumin activates LKB1 and decreases cellular (Medscan);Curcumin decreases cellular ATP levels and activates LKB1 that in turn activates adenosine monophosphate-activated kinase signaling…	positive
silibinin	STAT3	STAT3	P40763	negative	negative Expression: silibinin ---| STAT3	Here, we focused on the regulatory mechanism of silibinin on EGF-induced fibronectin expression in Triple negative breast cancer cells. we observed that silibinin inhibited EGF-induced expression of fibronectin and the phosphorylation of STAT3 in breast cancer cells. (Medscan);We hypothesized that silibinin might inhibit cell-extracellular matrix interactions via the regulation, expression, and a…	positive
resveratrol	STAT3	STAT3	P40763	negative	negative Expression: resveratrol ---| STAT3	We found recently that resveratrol efficiently inhibited Stat3 transcription as well as phorsphorylation, leading to the down-regulation of a panel of Stat3 target genes such as survivin, cyclin D1 and c-Myc [L.J. Yu et al., unpublished data]. (Medscan);Intravesical instillation or Resveratrol attenuated tumor growth with an increase in the expression of Sirtuin 1 and p53, and a decrease in the e…	positive
quercetin	STAT3	STAT3	P40763	negative	negative Expression: quercetin ---| STAT3	As shown in A, the levels of STAT3 in nuclear fractions were reduced significantly by quercetin in a dose-dependent manner, while those in cytoplasmic fractions were slightly increased. (Medscan);In agreement with this, our data showed that quercetin treatment decreased the expression levels of STAT3 in nuclear fractions and down-regulated the transcriptional activity of STAT3 in melanoma cells. …	positive
doxorubicin	STAT3	STAT3	P40763	negative	negative Expression: doxorubicin ---| STAT3	Doxorubicin treatment decreased the levels of activated Stat1 and Stat4 ( A), but increased the levels of activated Stat3. (Medscan);Addition of doxorubicin to neonatal rat cardiomyocytes markedly lowered their STAT3 and erythropoietin expression ( E). (Medscan);Moreover, it has been reported that doxorubicin reduces myocardial STAT3 expression ( ), a feature that we confirmed in isolated cardiom…	positive
curcumin	STAT3	STAT3	P40763	negative	negative Expression: curcumin ---| STAT3	In addition, Yang et al. found that curcumin could reduce the expression content of tumor protein STAT3 and IL-6, inhibit the malignant proliferation and metastasis of non small cell lung cancer. (Medscan);In another clinical trial with asymptomatic multiple myeloma patients, we reported that curcumin could downregulate the constitutive expression of NF-خ؛B and STAT3 in peripheral blood mononucle…	positive
resveratrol	STAT1	STAT1	P42224	negative	negative Expression: resveratrol ---| STAT1	Resveratrol also inhibited lipopolysaccharide-mediated expression of signal transducer and activator of transcription 1 and signal transducer and activator of transcription3 and fibrillary amyloid-beta in the RAW264.7 (Medscan);Resveratrol treatment alone increased TNF-خ±, TNF-خ± R1, NF-خ؛B, SIRT-1, STAT1 and STAT3 mRNA levels and decreased caspase 3 protein levels. (Medscan);Again we found the s…	dualrole
quercetin	STAT1	STAT1	P42224	negative	negative Regulation: quercetin ---| STAT1	quercetin treatment could effectively inhibit nickel-induced inflammation in liver, associated with a decrease in expression levels of TNF-خ±, IL- 1خ², iNOS, phospho-STAT1, phospho-p38 and the nuclear translocation of NF-kB and an increase in the activation of Nrf2 and HO-1. reported the cytoprotective nature of quercetin against iron nanoparticle induced cytotoxicity in murine hepatocytes. (Meds…	dualrole
doxorubicin	STAT1	STAT1	P42224	positive	positive Expression: doxorubicin --+> STAT1	While doxorubicin-induced STAT1 and IFI30 mRNA expression was reduced by the anti-IFNخ³ antibody only, STAT2 mRNA expression was not influenced by either of the neutralizing antibodies. (Medscan);In addition, we investigated the effect of aurintricarboxylic acid and AG490 on doxorubicin-mediated changes of caspase 1, STAT1, NMI, IFI35, and ISGF3G levels by immunoblot analysis (Fig. 3A). (Medscan)…	dualrole
curcumin	STAT1	STAT1	P42224	negative	negative Regulation: curcumin ---| STAT1	In A549 cells, curcumin interferes with cell growth and downregulates NAT activity and STAT1 activation . (Medscan);IFNخ³-induced gene expression has been closely linked to the JAK-STAT signaling pathway, and curcumin has been shown to inhibit IFNخ³-induced STAT1 and STAT2 transcription activity as well as induced phosphorylation of STAT1 and STAT3 in K562 cells and rat brain microglia . (Medscan…	dualrole
vincristine	SRSF1	SRSF1	Q07955	negative	negative Expression: vincristine ---| SRSF1	In pre-B-cell lines, both SRSF1 and PRMT1 expression could be efficiently attenuated by the clinical chemotherapy agents arabinoside cytosine or vincristine (VCR). (Medscan)	positive
silibinin	SREBF1	SREBF1	P36956	positive	Expression: silibinin ---> SREBF1	Silibinin also decreased nuclear protein levels of sterol regulatory element binding protein 1 and 2 and their target genes only in Prostate cancer cells. (Medscan);Silibinin and Pu-erh tea extract inhibited fat synthesis by regulating the mRNA expression of CRTC2, SREBP-1c, and SCD-1. (Medscan);Simultaneously, the silibinin could promote the expression of Insig-1 and depress the expression of SR…	negetive
resveratrol	SREBF1	SREBF1	P36956	negative	negative Expression: resveratrol ---| SREBF1	Recently, resveratrol, a polyphenol present in peanuts and grapes, was reported to alleviate alcoholic fatty liver by inhibiting SREBP1 expression . (Medscan);As Sirt1 is able to stimulate the activity of FOXO1, which may in turn indirectly inhibit SREBP1 expression , we hypothesized that Sirt1-FOXO1 pathway may be involved in resveratrol-mediated downregulation of SREBP1 expression. (Medscan);Re…	positive
quercetin	SREBF1	SREBF1	P36956	negative	negative Expression: quercetin ---| SREBF1	Thus, these results indicate that quercetin treatment decreases the expression of C/EBPخ±, PPARخ³, and SREBP-1, thereby suppressing the differentiation of preadipocytes to adipocytes. (Medscan);Quercetin also up-regulates the expression of PPARخ± and CPT-1, two regulators of fatty acid oxidation, and down-regulates the expression of SREBP-1 in the liver ( ). (Medscan);The increase in C/EBPخ±, PPA…	positive
hesperetin	SREBF1	SREBF1	P36956	negative	negative Expression: hesperetin ---| SREBF1	Only hesperetin significantly reduced srebp1c mRNA levels. (Medscan)	positive
doxorubicin	SREBF1	SREBF1	P36956	negative	negative Expression: doxorubicin ---| SREBF1	particular, the expression levels of Pparg (Fig 7A) and C/ebpa (Fig 7B) were strongly reduced following doxorubicin treatment at all three time points, whereas Srebp1c expression was only inhibited after a 24 h incubation with doxorubicin (Fig 7C). (Medscan);Notably, doxorubicin reduced the expression of C/ebpa, Pparg, and Srebp1c, which encode key regulators of (Medscan)	positive
curcumin	SREBF1	SREBF1	P36956	negative	negative Expression: curcumin ---| SREBF1	This effect might be mediated by curcumin's function as an adenosine monophosphate -activated protein kinase activator, which further down-regulated the SREBP-1c expression. (Medscan);We have shown that curcumin inhibits renal triglyceride accumulation in streptozotocin-induced type 1 Diabetic nephropathy by activation of adenosine monophosphate -activated protein kinase and suppresses SREBP-1c e…	positive
vincristine	SRC	SRC	P12931	negative	negative Regulation: vincristine ---| SRC	The total levels of Src decreased by vincristine treatment in both cell lines, but FAK had a slight increase in K562 cells. (Medscan);These results indicate that vincristine treatment interferes with Src activity. (Medscan);On the other hand, vincristine down-regulates FAK and Src. (Medscan)	positive
silibinin	SRC	SRC	P12931	negative	negative Expression: silibinin ---| SRC	Silibinin treatment of the Prostate cancer cell lines, PC3, PC3MM2, and C4-2B was found to down-regulate their levels of Slug, Snail, phospho-Akt (ser473), nuclear خ²-catenin, phospho-Src (tyr419) and Hakai, which are all important regulators of EMT (epithelial to mesenchymal transition). (Medscan);Molecular analyses revealed that silibinin treatment modulated the fibronectin-induced expression o…	positive
resveratrol	SRC	SRC	P12931	negative	negative DirectRegulation: resveratrol ---| SRC	Furthermore, incubation of resveratrol with activated c-Src immunoprecipitated from UVC-treated cells resulted in loss of kinase activity (Fig. 6B), suggesting that resveratrol acts as an inhibitor of c-Src tyrosine kinase. (Medscan);that there might be a functional interaction between the kinases of phosphatidylinositol 3-kinase signaling pathway and that resveratrol is a potent inhibitor of IL-…	positive
quercetin	SRC	SRC	P12931	negative	negative DirectRegulation: quercetin ---| SRC	More importantly, through kinase assay, it was found that quercetin can act as a multifunctional inhibitor of Syk, Src, and IRAK-1 ( C) as reported previously ( ). (Medscan);The phosphotransferase activity of the Rous sarcoma virus src gene product, pp60src, was inhibited both in vitro and in vivo by the bioflavonoid quercetin. (Medscan);Quercetin inhibits pp60Src tyrosine kinase as an ATP-compet…	positive
doxorubicin	SRC	SRC	P12931	unknown	Regulation: doxorubicin ---> SRC	These data provide in vitro evidence supporting a signaling cascade by which خ²2AR exerts a protective effect against doxorubicin-induced apoptosis via sequential involvement of Gخ±i, Gخ²خ³, Src, platelet-derived growth factor receptor, phosphoinositide 3-kinase, and Akt. (Medscan);C, Treatment with single-agent dasatinib, gemcitabine, doxorubicin, docetaxel, and topotecan resulted in inhibition …	unknown
curcumin	SRC	SRC	P12931	negative	negative Expression: curcumin ---| SRC	On the other hand, curcumin inhibits the expression of NF-خ؛B, VEGF, HER2, Akt, MAPK, recepteur d'origine nantais , and the phosphorylation of Src and stat3 through PRL-3 down-regulation, but induces the expression of poly (ADP-ribose) polymerase 1 (PARP-1) and p27. (Medscan);Curcumin inhibits the expression of epidermal growth factor receptor (EGFR), VEGFR-1, VEGFR-2 and VEGFR-3, and the kinase …	positive
hesperetin	SPP1	SPP1	P10451	unknown	Expression: hesperetin ---> SPP1	These studies illustrated that hesperetin accentuated insulin secretion through the attenuation of B-cell damage and a decrease in glucose absorption from the intestine, thereby reducing the blood glucose levels. suggested that hesperetin regulated osteoblast differentiation through bone morphogenic protein signalling and might influence the mineralization process by modulating OPN and osteocalci…	unknown
resveratrol	SPHK1	SPHK1	Q9NYA1	negative	negative DirectRegulation: resveratrol ---| SPHK1	However, the anti-tumor effect of Resveratrol diminished in xenografts with sphingosine kinase-1 -transfected PC-3 cells, which demonstrated that sphingosine kinase-1, an enzyme facilitating the conversion of the sphingosine (proapoptotic) into S1P (prosurvival), is a target for Resveratrol. (Medscan);Resveratrol induced apoptosis in MCF-7 cells by post-translation modulation of p53 and activatio…	positive
doxorubicin	SPHK1	SPHK1	Q9NYA1	positive	positive Expression: doxorubicin --+> SPHK1	The chemotherapeutic drug doxorubicin, a potent inducer of apoptosis in these cells, also stimulated SphK1 expression and activity and promoted Sphingosine-1-phosphate secretion. (Medscan);The caspase inhibitor ZVAD reduced not only doxorubicin-induced lethality but also the increased expression of SphK1 and secretion of Sphingosine-1-phosphate. (Medscan);The chemotherapeutic drug doxorubicin sti…	negetive
curcumin	SPHK1	SPHK1	Q9NYA1	negative	negative Expression: curcumin ---| SPHK1	Curcumin treatment significantly attenuated the SphK1 mRNA level (P<0.05). (Medscan);Curcumin treatment inhibited the increase in SphK1 expression in a dose-dependent manner (P<0.01). (Medscan);Curcumin prevented the overexpression of SphK1 in the transfected cells in a concentration-dependent manner with a maximal effect at 10خ¼M (P<0.05). (Medscan)	positive
hesperetin	SP7	SP7	Q8TDD2	positive	positive Expression: hesperetin --+> SP7	hesperetin, the glycoside of hesperetin (a flavo-none found in citrus fruit), is able to upregulate the expression of mineralization genes, such as osteocalcin and OPN, by both stimulating bone morphogenetic protein pathway and down-regulating Noggin signaling, thus also enhancing Runx2 and Osx expression. (Medscan)	unknown
resveratrol	SP1	SP1	P08047	negative	negative DirectRegulation: resveratrol ---| SP1	In this study, we attempted to determine whether Resveratrol acts as a chemopreventive and/or chemotherapeutic agent for malignant pleural mesothelioma and whether Sp1 is a potential target of Resveratrol. (Medscan);Our results strongly suggest that specificity protein 1 is a novel molecular target of Resveratrol in human malignant pleural mesothelioma. (Medscan);Mechanism of action studies deter…	positive
quercetin	SP1	SP1	P08047	negative	negative Expression: quercetin ---| SP1	Sp1 protein expression was also decreased during the quercetin treatment ( A). (Medscan);To determine whether quercetin-reduced Sp1 expression plays a role in reduced survivin expression, we assessed the survivin expression levels in cells treated with quercetin. (Medscan);Ethanolic extract of C. quadrangularis is reported to contain quercetin and precursor of retionoic acid خ²-carotene , which a…	positive
hesperetin	SP1	SP1	P08047	negative	negative DirectRegulation: hesperetin ---| SP1	In this study, we demonstrated that specificity protein 1 acts as a novel molecular target of hesperetin in human malignant pleural mesothelioma. (Medscan)	positive
hesperetin	SP1	SP1	P08047	negative	negative Expression: hesperetin ---| SP1	hesperetin significantly suppressed mRNA/protein level of specificity protein 1 and modulated the expression level of the specificity protein 1 regulatory protein such as p27, p21, cyclin D1, Mcl-1, and survivin in mesothelioma cells. (Medscan)	positive
doxorubicin	SP1	SP1	P08047	positive	Expression: doxorubicin ---> SP1	As previously shown in A, continuous treatment of adriamycin caused an earlier decline in the Sp1 level ( C, lanes 2-5), but, the presence of ALLN lead to maintenance of Sp1 at high levels ( C, lanes 6-9). (Medscan);As showed in , doxorubicin increases ceramide generation via the de novo synthesis pathway and transactivates GCS expression via Sp1 transcription factor; enhanced globo-series glycos…	negetive
curcumin	SP1	SP1	P08047	negative	negative Expression: curcumin ---| SP1	Recent report has clearly shown that curcumin up-regulates miRNA-22 expression and suppresses the expression of its target gene such as SP1 . (Medscan);A recent report showed that curcumin induces Sp1 degradation in bladder cancer cells . (Medscan);Curcumin decreased Sp1 expression and binding to hTERT promoter to downregulate hTERT expression. (Medscan)	positive
hesperetin	SOD3	SOD3	P08294	positive	Regulation: hesperetin ---> SOD3	Both doses of hesperetin produced a significant (p<0.001) increase in activities of superoxide dismutase ( B), glutathione peroxidase and glutathione-S-transferase ( ) compared to cisplatin group. (Medscan)	positive
vincristine	SOD2	SOD2	P04179	positive	positive Expression: vincristine --+> SOD2	Additional anticancer drugs, vinblastine and vincristine, also induced MnSOD gene expression. (Medscan);By contrast, exposure to vincristine resulted in dose-dependent elevation of MnSOD mRNA at concentrations of 10-100 خ¼m (Fig. 2 B). [Figure 2] View larger version: In this window. (Medscan);In the present investigation, we demonstrate that microtubule-active anticancer drugs, including taxol, v…	dualrole
resveratrol	SOD2	SOD2	P04179	positive	positive Expression: resveratrol --+> SOD2	Both genestein ( ) and resveratrol ( ) stimulate MnSOD expression. (Medscan);Furthermore, MnSOD expression has been shown to be increased by resveratrol at higher doses ( ). (Medscan);Recent reports suggest that resveratrol, a polyphenol with antioxidant properties, is a potent inducer of MnSOD expression and activity in mouse brain and normal human lung fibroblasts (MRC5) . (Medscan)	dualrole
quercetin	SOD2	SOD2	P04179	positive	positive Expression: quercetin --+> SOD2	Although we don't have any direct evidence for such actions by DiOHF, quercetin, a major dietary catechol-containing flavonoid similar in structure to DiOHF, has been reported to down-regulate NADPH oxidase-mediated O 2 - generation in hypertensive rats, and to increase Mn-SOD protein expression in parenchymal liver cells induced by proinflammatory stimuli ( ). (Medscan);It was reported that quer…	dualrole
doxorubicin	SOD2	SOD2	P04179	unknown	Expression: doxorubicin ---> SOD2	Doxorubicin also increased transcript levels of the antioxidants catalase-1 and superoxide dismutase-2 , but to a similar extent in both wild-type and Thrombospondin-2-KO hearts ( F and G). (Medscan);It has been earlier reported that adriamycin down-regulates the mRNA and protein expression of MnSOD gene . (Medscan);However, whether adriamycin causes an alteration of MnSOD expression and/or activ…	dualrole
curcumin	SOD2	SOD2	P04179	unknown	Expression: curcumin ---> SOD2	The decreased level of SOD2 transcripts in hyperthyroid rats was elevated by exogenous administration of vitamin E or in combination with curcumin. (Medscan);A striking observation of the present study is that curcumin reduced the Mn-superoxide dismutase gene expression. (Medscan);Curcumin not only increased the expression of cytoplasmic and nuclear protein levels of Nrf2, but also induced transc…	dualrole
vincristine	superoxide dismutase	SOD1	P00441	positive	positive Regulation: vincristine --+> superoxide dismutase	Pre-treatment with Vincristine also enhanced the activities of superoxide dismutase, catalase and glutathione peroxidase when compared to isoproterenol-alone treated group which may be correlated directly to the scavenging of radicals by the test drug resulting in protection of these enzymes. (Medscan);Superoxide dismutase enzyme activities were determined after the HepG2 cells have been treated …	negetive
hesperetin	superoxide dismutase	SOD1	P00441	positive	positive Expression: hesperetin --+> superoxide dismutase	Although there were no significant changes between the control and hesperetin groups concerning thiobarbituric acid reactive substances, superoxide dismutase and GSH levels, catalase activity was significantly induced by hesperetin treatment. (Medscan);In contrast, hesperetin blocked these toxic effects induced by CCl4, causing an increase in GSH, catalase and superoxide dismutase levels and decr…	negetive
resveratrol	SOCS3	SOCS3	O14543	negative	Expression: resveratrol ---> SOCS3	Resveratrol has previously been shown to modulate the expression of SOCS-3 and metallothionein . (Medscan);Resveratrol has previously been shown to modulate the expression of SOCS-3 and metallothionein . (Medscan);The result showed that resveratrol significantly decreased the mRNA levels of ATP citrate lyase, SOCS3, tumor necrosis factor خ±, and interleukin-1خ² and increased the PPARخ´ mRNA level…	dualrole
quercetin	SOCS3	SOCS3	O14543	negative	negative Expression: quercetin ---| SOCS3	In fructose-treated INS-1 خ² -cells, quercetin elevated the reduced janus kinase 2/signal transducers and activators of transcription 3 (Jak2/Stat3) phosphorylation and suppressed the increased suppressor of cytokine signaling 3 (Socs3) expression. (Medscan)	dualrole
doxorubicin	SOCS3	SOCS3	O14543	positive	positive Regulation: doxorubicin --+> SOCS3	Methods and Results: Western blot analysis revealed that STAT3 was transiently phosphorylated and SOCS3 was induced in wild-type mice hearts 3 days after doxorubicin administration. (Medscan)	dualrole
curcumin	SOCS3	SOCS3	O14543	negative	negative Expression: curcumin ---| SOCS3	Moreover, curcumin inhibited activation of Janus kinase 2/signal transducer and activator of transcription 3 and overexpression of SOCS3 and TGF-خ²1 in the kidney of fructose-fed rats. (Medscan);The effects of CNTF on SOCS3 mRNA ( A) and protein ( B) expression were almost blocked by Curcumin, providing further evidence that CNTF signals through the STAT3 pathway in pancreatic islets. (Medscan);M…	dualrole
resveratrol	SOCS1	SOCS1	O15524	positive	positive Expression: resveratrol --+> SOCS1	Moreover, cells treated with resveratrol (10خ¼M) alone exhibited an increased SOCS-1 expression in comparison to N13 stimulated with lipopolysaccharide alone or in combination with resveratrol ( ), suggesting that resveratrol was able to up-regulate SOCS-1 expression. (Medscan);Interestingly, we observed that resveratrol is able to up-regulate SOCS-1 expression both in un-stimulated and in lipopo…	positive
doxorubicin	SOCS1	SOCS1	O15524	positive	positive Regulation: doxorubicin --+> SOCS1	We treated Raw264.7 cells with a combination of LPS and doxorubicin to simultaneously study the interactions between Socs1 (induced by LPS) and p53 (induced by doxorubicin). (Medscan);We treated Raw264.7 cells with a combination of LPS and doxorubicin to simultaneously study the interactions between Socs1 (induced by LPS) and p53 (induced by doxorubicin). (Medscan)	positive
curcumin	SOCS1	SOCS1	O15524	positive	positive Expression: curcumin --+> SOCS1	SOCS-1 expression was increased by both concentrations of curcumin at 24h and this increase was sustained at 48h when cells were treated with 10خ¼M of curcumin. (Medscan);Curcumin treatment also increased SOCS-1 expression 12h after LPS stimulation and dose-dependently prevented the LPS-induced inhibition on SOCS-1 expression after 48h ( ). (Medscan);In leukemia cell lines, curcumin was shown to …	positive
hesperetin	SOAT2	SOAT2	O75908	negative	negative Expression: hesperetin ---| SOAT2	In vitro experiments did not confirm a direct effect of hesperetin or naringin on hydroxy-3-methylglutaryl-CoA reductase activity (9,10,16) but did suggest that hesperetin and naringin may reduce acyl-CoA: cholesterol acyltransferase-2 and microsomal triglyceride transfer protein mRNA (16) as well as the secretion of apolipoprotein B-100 (the apolipoprotein of LDL particles) (14,17), while increa…	unknown
resveratrol	SMO	SMO	Q99835	negative	negative Expression: resveratrol ---| SMO	In this study, the downregulation of Bcr-Abl and Smo expression by resveratrol could be partially restored by the Smo agonist purmorphamine. (Medscan);In this study, the downregulation of Bcr-Abl and Smo expression by resveratrol could be partially restored by the Smo agonist purmorphamine. (Medscan);We found that the combination of resveratrol and Curcumin decreased the expressions of Smoothened…	positive
doxorubicin	SMO	SMO	Q99835	negative	Expression: doxorubicin ---> SMO	Combination treatment with dendrosomal nanocurcumin and doxorubicin modulates the expression levels of CXCR4, NF-خ؛B and Smo genes in MDA-MB-231 breast cancer cells (Medscan);The results indicated that doxorubicin treatment leads to elevated levels of CXCR4 and NF-خ؛B and reduced levels of Smo transcripts (P < 0.05); while dendrosomal nanocurcumin treatment decreases the expression of all three g…	positive
curcumin	SMO	SMO	Q99835	negative	negative Expression: curcumin ---| SMO	We found that the combination of resveratrol and Curcumin decreased the expressions of Smoothened , SHH and Gli-1 when compared to resveratrol or Curcumin alone ( B). (Medscan);Specifically, the expression of Patched and Smo was elevated in rat fibrotic liver, but was reduced by treatment with colchicine and curcumin at various doses; however, the expression of Hhip was decreased in the fibrotic …	positive
quercetin	SMAD7	SMAD7	O15105	positive	positive Expression: quercetin --+> SMAD7	Quercetin can ameliorate oxidative stress, inhibit the accumulation of type IV collagen and laminin, decrease TGF-خ² 1 and Smad 2/3, and increase Smad 7 expression in mesangial cells cultured by high glucose. (Medscan);The antioxidant capacity, the cell percentages of S phase and Smad 7 expression was significantly increased by quercetin. (Medscan)	negetive
doxorubicin	SMAD7	SMAD7	O15105	unknown	Expression: doxorubicin ---> SMAD7	At the same time, Doxorubicin significantly enhanced (by 157%) an expression of inhibitory Smad7 protein, as compared with the non-treated cells. (Medscan);Western blot analyses showed that Smad6, 7 protein expressions were significantly decreased in rat mesangial cells treated with adriamycin and TGF-خ²1 for 14h when compared with the control group (P<0.01, respectively), but only Smad 7 protein…	unknown
curcumin	SMAD7	SMAD7	O15105	negative	negative Expression: curcumin ---| SMAD7	Treatment with either p300 small interfering RNA or curcumin reduced Smad7 mRNA demonstrating a reduction in TGF-خ² activity (Figureآ 3c). (Medscan);Both p300 small interfering RNA or curcumin reduced Smad7 mRNA, suggesting a reduction in TGF-خ² activity (c). (Medscan);Diabetic mRen-2 rats demonstrated a 2-fold increase in Smad7 mRNA expression levels that was significantly reduced by curcumin tr…	positive
resveratrol	SMAD3	SMAD3	P84022	negative	Regulation: resveratrol ---> SMAD3	Additionally, since resveratrol can activate SIRT1, and SMAD3 represents one of the molecular targets of deacetylase SIRT1, the in vivo behavior of SIRT1 was also investigated . (Medscan);As shown in Figure 3A, a significantly increase occurred in the expression of TGF-خ², p-Smad3, p-Akt, and p-ERK in db/db mice compared with the control group, whereas resveratrol treatment markedly decreased the…	positive
quercetin	SMAD3	SMAD3	P84022	negative	negative Expression: quercetin ---| SMAD3	A study by Phan and others (94) suggested that these inhibitory effects may be mediated through inhibition of the above discussed SMAD 2, 3, and 4 expression by quercetin. (Medscan);Quercetin also strongly suppressed the basal expression of Smad2, Smad3, and Smad4 as well as the phosphorylation of Smad2 and Smad3 and the formation of the Smad2-Smad3-Smad4 complex. (Medscan);Compared with the high…	positive
hesperetin	SMAD3	SMAD3	P84022	positive	positive Expression: hesperetin --+> SMAD3	The results demonstrated that hesperetin could notably improve HSC-T6 proliferation, Collagen I growth and TGF-beta1, Smad2, Smad3 and CTGF mRNA.expressions. (Medscan)	negetive
doxorubicin	SMAD3	SMAD3	P84022	negative	Expression: doxorubicin ---> SMAD3	Doxorubicin was found to decrease an amount of Smad3 protein in that fraction ( B). (Medscan);We found that the expression of Smad3 protein was significantly decreased in A549 cells after 12 h treatment with Doxorubicin action, while the expression of Smad2 protein was not changed until 24 h of cell incubation with Doxorubicin ( ). (Medscan);In fact, adriamycin administration resulted in an incre…	positive
curcumin	SMAD3	SMAD3	P84022	negative	negative Expression: curcumin ---| SMAD3	In addition, Smad2/3 expressions were decreased by curcumin treatment by a dose dependent manner. (Medscan);Western blot analysis showed that curcumin treatment significantly decreased p-Smad2/3 expression in mice with ureteral obstruction (Fig. 4C) and in NRK-49F cells (Fig. 8). (Medscan);We further found that curcumin interfered with the transforming growth factor-خ² (TGF-خ²) signaling by reduc…	positive
resveratrol	SMAD2	SMAD2	Q15796	positive	Regulation: resveratrol ---> SMAD2	Interestingly, Smad2 inhibition was not rescued by the addition of TGF-خ²2 or TGF-خ²1, suggesting TGF-خ²-independent mechanisms for the Resveratrol-mediated suppression of Smad2 activation. (Medscan);Interestingly, Smad2 inhibition was not rescued by the addition of TGF-b2 or TGF-b1, suggesting Transforming growth factor-b-independent mechanisms for the Resveratrol-mediated suppression of Smad2 a…	positive
quercetin	SMAD2	SMAD2	Q15796	negative	negative Expression: quercetin ---| SMAD2	A study by Phan and others (94) suggested that these inhibitory effects may be mediated through inhibition of the above discussed SMAD 2, 3, and 4 expression by quercetin. (Medscan);Quercetin also strongly suppressed the basal expression of Smad2, Smad3, and Smad4 as well as the phosphorylation of Smad2 and Smad3 and the formation of the Smad2-Smad3-Smad4 complex. (Medscan);Compared with the high…	negetive
hesperetin	SMAD2	SMAD2	Q15796	positive	positive Expression: hesperetin --+> SMAD2	The results demonstrated that hesperetin could notably improve HSC-T6 proliferation, Collagen I growth and TGF-beta1, Smad2, Smad3 and CTGF mRNA.expressions. (Medscan)	positive
doxorubicin	SMAD2	SMAD2	Q15796	positive	positive Regulation: doxorubicin --+> SMAD2	The administration of adriamycin to mice resulted in an acute activation of p38 mitogen-activated protein kinase and a later up-regulation of p-Smad2 during the early inflammation phase in the progression of kidney fibrosis. (Medscan);Compared with vehicle-treated controls, co-administration of SB203580 and ALK5I reduced adriamycin-induced p38 mitogen-activated protein kinase and TGF-خ²1/Smad2 ac…	positive
curcumin	SMAD2	SMAD2	Q15796	negative	negative Expression: curcumin ---| SMAD2	A latest study showed that TGF-خ²1/p-Smad2 level was significantly blocked by curcumin in a dose-dependent manner in primary keloid fibroblasts . (Medscan);In addition, Smad2/3 expressions were decreased by curcumin treatment by a dose dependent manner. (Medscan);Moreover, expression of Transforming growth factor-b and phosphorylation of Smad2 was significantly decreased by treatment with curcumi…	negetive
hesperetin	SLCO1B1	SLCO1B1	Q9Y6L6	positive	positive Expression: hesperetin --+> SLCO1B1	Our finding that the oatp2 level increased with orange juice or hesperetin intake may be also one mechanism of the increase in the pravastatin AUC value. (Medscan)	unknown
hesperetin	SLC5A1	SLC5A1	P13866	positive	positive Regulation: hesperetin --+> SLC5A1	Enzymatic conversion of hesperetin before consumption to the monosaccharide hesperetin-7-O-glucoside has been demonstrated to result in absorption in the small intestine after deglucosylation by phloridzin hydrolase and/or facilitated transport into the intestinal cells by a sugar transporter such as sodium-glucose cotransporter 1 followed by intracellular deglucosylation (Nielsen et al., 2006). …	negetive
resveratrol	SLC2A4	SLC2A4	P14672	positive	positive Expression: resveratrol --+> SLC2A4	Beside that, resveratrol treatment for 1 week in streptozotocin-diabetic rats resulted in an increase of GLUT4 expression in skeletal muscles and a decrease of phosphoenolpyruvate carboxykinase expression in the liver. (Medscan);In summary, resveratrol may enhance fatty acid oxidation, at least in high fat fed animals, and improve glucose homeostasis by enhancing glucose transport and possibly by…	negetive
quercetin	SLC2A4	SLC2A4	P14672	positive	positive Expression: quercetin --+> SLC2A4	While quercetin supplementation increases the GLUT4 expression levels. (Medscan);These results demonstrate that quercetin enhances glucose uptake and ameliorates the hyperglycemic effect via GLUT4 expression also. (Medscan);Thus, quercetin supplementation potentially can lower the complications by controlling hyperglycemia and oxidative stress parameters and by inducing expression of GLUT4 via mR…	negetive
hesperetin	SLC2A4	SLC2A4	P14672	positive	positive Expression: hesperetin --+> SLC2A4	hesperetin and naringin resulted in a significant reduction in the hepatic GLUT2 expression, while elevating the adipocyte GLUT4 level compared to that in the control group ( ). (Medscan);hesperetin and naringin treatment was associated with reduced protein expression of GLUT2 in the liver and enhanced expression of GLUT4 in white adipose tissue . (Medscan);hesperetin could induce its hypoglycemi…	negetive
doxorubicin	SLC2A4	SLC2A4	P14672	negative	negative Expression: doxorubicin ---| SLC2A4	Doxorubicin treatment decreases AMP-activated protein kinase phosphorylation and GLUT-4 expression in vivo (Medscan);Recently, we demonstrated that AMP-activated protein kinase and glucose transporter 4 (GLUT-4) signaling in skeletal muscle is disrupted by doxorubicin treatment [20]. (Medscan);doxorubicin downregulated the expression of both proteins (SVCT-2 and GLUT4) involved in the transport o…	positive
curcumin	SLC2A4	SLC2A4	P14672	negative	negative Expression: curcumin ---| SLC2A4	RT-qPCR analysis indicated that curcumin induced significant down-regulation of GLUT4, HK2, PFKFP3, and PKM2 mRNA expression in Ec109 cells in a dose-dependent manner ( A). (Medscan);Curcumin induced significant down-regulation of GLUT4, HK2, PFKFP3, and PKM2 protein expression in Ec109 cells in a concentration-dependent manner ( B). (Medscan);In this study, curcumin down-regulated mRNA and prote…	positive
hesperetin	SLC2A2	SLC2A2	P11168	negative	negative Expression: hesperetin ---| SLC2A2	hesperetin and naringin resulted in a significant reduction in the hepatic GLUT2 expression, while elevating the adipocyte GLUT4 level compared to that in the control group ( ). (Medscan);In the present study, hesperetin and naringin lowered the GLUT2 protein expression, yet elevated the glucokinase mRNA expression in the liver of the db/ db mice, indicating that hesperetin and naringin likely re…	unknown
vincristine	SLC22A6	SLC22A6	Q4U2R8	negative	negative Regulation: vincristine ---| SLC22A6	Cytarabine, vinblastine, vincristine, hydrocortisone, and mitoxantrone inhibited only OAT1, whereas tacrolimus, azathioprine, dexamethasone, cyclosporine, and 6-mercaptopurine had no effect on both transporters. (Medscan)	unknown
silibinin	SIRT2	SIRT2	Q8IXJ6	positive	positive Expression: silibinin --+> SIRT2	Silybin treatment effectively promoted SIRT2 expression, which suggested that SIRT2, rather than HDAC6, was the main histone acetylase affected by Palmitate and silybin (Fig. 3D). (Medscan)	positive
resveratrol	SIRT2	SIRT2	Q8IXJ6	positive	positive DirectRegulation: resveratrol --+> SIRT2	The measurement of MitoSox fluorescence showed that resveratrol attenuates both steady-state and high glucose (30 mM)-induced mitochondrial reactive oxygen species production in coronary arterial endothelial cells, an effect that was prevented by the knockdown of the protein deacetylase silent information regulator 2/sirtuin 1 (SIRT1), an intracellular target of resveratrol. (Medscan);It has been…	positive
doxorubicin	SIRT2	SIRT2	Q8IXJ6	negative	negative Expression: doxorubicin ---| SIRT2	We provide additional data supporting this conclusion by showing that expression of SIRT1/2 were also slightly decreased during DNA damage induced (doxorubicin) senescence. (Medscan)	negetive
curcumin	SIRT2	SIRT2	Q8IXJ6	negative	negative Expression: curcumin ---| SIRT2	Melatonin and curcumin significantly decreased malondialdehyde and SIRT2 expression in the hippocampus (pâ€¯<â€¯0.05). (Medscan)	negetive
silibinin	SIRT1	SIRT1	Q96EB6	negative	Expression: silibinin ---> SIRT1	It was also found that silibinin markedly decreased protein expression of SIRT1, a mammalian homologue of yeast Sir2, which was proved to have a role in sequestering Bax away from mitochondria. (Medscan);Systemic administration of silibinin reversed streptozotocin-induced downregulation of Sirt-1 expression. (Medscan);Silibinin (10 خ¼M) treatment, either at the beginning or at the end of adipogen…	positive
resveratrol	SIRT1	SIRT1	Q96EB6	positive	positive DirectRegulation: resveratrol --+> SIRT1	Resveratrol, a natural specific agonist of Sirt1 abundant in red wine , has been considered beneficial to treat neural and cardiovascular diseases , which has also been shown to increase osteoblastogenesis, reduce adipogenesis, and decrease osteoclastogenesis in vitro . (Medscan);These include inhibitors of the enzyme responsible for carboxymethylation of the farnesylcysteine of progerin ( ); rap…	negetive
quercetin	SIRT1	SIRT1	Q96EB6	positive	positive Expression: quercetin --+> SIRT1	Some natural polyphenols, such as resveratrol and quercetin, can increase SIRT1 gene expression and activity , so we measured whether the activation of SIRT1 was involved in the regulation of the NF-خ؛B signaling pathway and the inhibition of iNOS gene expression after oxygen-glucose deprivation followed by reperfusion by TSG. (Medscan);Quercetin is able to prevent the induction of emphysema in a…	negetive
hesperetin	SIRT1	SIRT1	Q96EB6	positive	positive Regulation: hesperetin --+> SIRT1	hesperetin and quercetin caused significant increase in the SIRT1, SOD and CAT activities of both DM+HP and diabetic rats administered quercetin groups kidney tissues compared to DM group (p<0.05). (Medscan)	negetive
doxorubicin	SIRT1	SIRT1	Q96EB6	positive	positive Expression: doxorubicin --+> SIRT1	As shown in , exposure to sesamin or doxorubicin alone slightly increased the protein expression of Sirt1; however, a more remarkable increase of Sirt1 protein level was detected in the sesamin+doxorubicin group (p<0.01). (Medscan);We found that sesamin and doxorubicin treatment did enhance Sirt1 expression. (Medscan);Surprisingly, doxorubicin can mildly upregulate the protein expression of Sirt1…	negetive
curcumin	SIRT1	SIRT1	Q96EB6	positive	positive Expression: curcumin --+> SIRT1	Glutamate decreased the expression of SIRT1 which was reversed by pretreatment with curcumin. (Medscan);In the presence of sirtinol, curcumin did neither restore the expression of SIRT1 nor suppress the ratio of ac-PGC1خ±/PGC1خ± (P < 0.01, shown in B, D). (Medscan);In this study, Curcumin treatment on normal hearts induced a dose-dependent increase of SIRT1 expression. (Medscan)	negetive
resveratrol	SHH	SHH	Q15465	negative	negative Expression: resveratrol ---| SHH	Furthermore, resveratrol also inhibited up-regulated mRNA expression of Shh and Gli1 and down-regulated mRNA expression of Ptch1 ( B). (Medscan);Resveratrol decreased Shh expression, possibly by inhibiting Shh expression in order to reduce Glioblastoma-1 and Ptc expression. (Medscan);Resveratrol decreased Shh expression, possibly by inhibiting Shh expression in order to reduce Glioblastoma-1 and …	positive
doxorubicin	SHH	SHH	Q15465	negative	Expression: doxorubicin ---> SHH	Therefore, Adriamycin does not appear to significantly alter Shh expression at the level of the foregut at E12 or E14. (Medscan);It has been shown that Shh expression in the foregut is inhibited by adriamycin , and although mutant mice for Shh have normal tracheoesophageal separation, those for Gli1, Gli2, and Gli3 have TEF . (Medscan);At a higher dose, doxorubicin treatment induced hair loss in …	positive
curcumin	SHH	SHH	Q15465	negative	negative Expression: curcumin ---| SHH	Furthermore, curcumin reduced Sonic Hedgehog mRNA levels in a doses-dependent manner ( B). (Medscan);These results suggested that curcumin treatment led to decrease in Sonic Hedgehog expression in cultured Hepatic stellate cells. (Medscan);Since Sonic Hedgehog can up-regulate DLK1 mRNA level ( ) and curcumin reduces Sonic Hedgehog expression in activated Hepatic stellate cells ( ), we examined wh…	positive
silibinin	SHC1	SHC1	P29353	negative	negative Regulation: silibinin ---| SHC1	Another study using the same cells, found that silibinin inhibits the activation of the EGF receptor and the downstream adapter protein Shc. (Medscan)	positive
resveratrol	SHC1	SHC1	P29353	unknown	Expression: resveratrol ---> SHC1	Particularly, resveratrol abolished the palmitic acid-induced over-expression of the pro-oxidant protein p66Shc. (Medscan);In fact, Resveratrol itself modestly but significantly activated the p66shc promoter (Figure 1B) without increasing cellular toxicity (Figure 1A). (Medscan);Resveratrol treatment also augments p66shc transcription and its Ser36 phosphorylation, which is retained in the cytoso…	unknown
doxorubicin	SHC1	SHC1	P29353	positive	positive Regulation: doxorubicin --+> SHC1	Our results demonstrate that Doxorubicin treatment leads to increased nuclear interaction between p66Shc and FoxO3a in H9c2 cells (Fig. 3f). (Medscan);To obtain a robust understanding of the role that antioxidant treatment may play in Doxorubicin-induced up-regulation and relocation of p66Shc, the effects of the antioxidant hispidin on that protein were further investigated by Western blotting. (…	negetive
curcumin	SHC1	SHC1	P29353	negative	negative Expression: curcumin ---| SHC1	Furthermore, the Western blotting of ovarian tissues showed that the(?p66Shc expression upregulated under oxidative stress would be lowered by curcumin. (Medscan);The results suggested that the p66Shc expression upregulated under oxidative stress would be lowered by curcumin. (Medscan);Furthermore, the Western blotting of ovarian tissues showed that the p66Shc expression upregulated under oxidati…	positive
resveratrol	SESN2	SESN2	P58004	positive	positive Expression: resveratrol --+> SESN2	However, resveratrol treatment increased Sesn2 expression but not Sesn1 and Sesn3 in hepatocytes. (Medscan);Resveratrol treatment induced Sesn2 expression, which peaked at 6-12h ( A upper). (Medscan);RT-PCR analyses clearly showed that Sesn2 mRNA level was significantly increased by resveratrol. (Medscan)	negetive
quercetin	SESN2	SESN2	P58004	positive	positive Expression: quercetin --+> SESN2	Our results revealed that quercetin markedly increased the expression of sestrin 2 and activated AMP-activated protein kinase and p38 in a dose-dependent manner. (Medscan);Quercetin modulates the expression of sestrin 2 and AMP-activated protein kinase, and the activation of p38 through the generation of intracellular reactive oxygen species. (Medscan);To determine whether the quercetin-induced i…	negetive
doxorubicin	SESN2	SESN2	P58004	positive	positive Regulation: doxorubicin --+> SESN2	We observed that amino acid starvation and doxorubicin enhanced the interaction between Sesn2 and Mios, whereas 2-deoxyglucose and tunicamycin had only marginal effects, although both 2-deoxyglucose and tunicamycin induced Sesn2 expression in these cells ( G). (Medscan)	negetive
resveratrol	SERPINE1	SERPINE1	P05121	negative	negative Expression: resveratrol ---| SERPINE1	It was also suggested that resveratrol could inhibit TNF-خ±-induced increases of both the secretion and mRNA expression of PAI-1 via inhibition of the NF-خ؛B-dependent pathway. (Medscan);Both the anti-TGF-خ² type II receptor antibody and HTS466284 significantly reduced the increase in (containing 10% FCS and antibiotics.) 12- and PAI-1 promoter-luciferase reporter activity mediated by resveratrol…	positive
quercetin	SERPINE1	SERPINE1	P05121	negative	negative Expression: quercetin ---| SERPINE1	We found that cardioprotective doses of the red wine polyphenols catechin and quercetin decrease PAI-1 expression in the aortic endothelium in Sprague Dawley rats in vivo , which supports a role for polyphenols in regulating PAI-1 expression. (Medscan);Quercetin and baicalein reduced monocrotaline-induced nuclear translocation of early growth response1 (Egr1) and increased expression of Serpine1 …	positive
doxorubicin	SERPINE1	SERPINE1	P05121	positive	positive Expression: doxorubicin --+> SERPINE1	Consistent with this finding, doxorubicin treatment of MCF-7 cells dramatically increased PAI-1 mRNA levels (Fig. 5A) and extracellular PAI-1 protein levels (Fig. 5B). (Medscan);The DALBK treatment diminished the adriamycin-induced upregulation of mRNA and renal tissue levels of transforming growth factor-b (Figure 3d and e) and plasminogen activator inhibitor-1 and vimentin mRNA (Supplementary F…	negetive
curcumin	SERPINE1	SERPINE1	P05121	negative	negative Expression: curcumin ---| SERPINE1	Curcumin (5 خ¼M and 10 خ¼M) dramatically reduced PAI-1 mRNA levels by 50 and 42%, respectively, as compared with controls (P < 0.001). (Medscan);Expression of HIF-1خ±, VEGF, PLGF, PAI-1, and platelet-derived growth factor was significantly decreased as the concentration of curcumin increased ( A-E ). (Medscan);Our study also showed that, although expression of HIF-1خ±, VEGF, PLGF, and PAI-1 induc…	positive
hesperetin	SERPINC1	SERPINC1	P01008	negative	negative Regulation: hesperetin ---| SERPINC1	decasulfate were reported inhibiting factor Xa directly and 7-O-rutinosides: diosmin 2â€²â€²,2â€²â€²â€²,3â€²â€²,3â€²â€²â€²,4â€²â€²,4â€²â€²â€²-O-hexasulfate and hesperetin 2â€²â€²,2â€²â€²â€²,3â€²â€²,3â€²â€²â€²,4â€²â€²,4â€²â€²â€²-O-hexasulfate inhibited coagulation by enhancing the inhibition of factor Xa via antithrombin activation [52]. (Medscan)	positive
hesperetin	SELE	SELE	P16581	negative	negative Expression: hesperetin ---| SELE	On the other hand, hesperetin significantly inhibited A-LPS-and A-ECP-induced E-selectin and ICAM-1 expression on HUVECs and ICAM-1 expression on RAW macrophage. (Medscan);On the other hand, hesperetin significantly inhibited A-LPS-and A-extracellular proteins-induced E-selectin and ICAM-1 expression on HUVECs and ICAM-1 expression on RAW macrophage. (Medscan);The molecular mechanisms by which he…	unknown
hesperetin	SCD	SCD	O00767	negative	negative Expression: hesperetin ---| SCD	hesperetin also suppressed the mRNA expression for stearoyl-CoA desaturase, a key enzyme in lipid synthesis in rat primary hepatocytes . (Medscan);hesperetin also suppressed the mRNA expression for stearoyl-CoA desaturase, a key enzyme in lipid synthesis in rat primary hepatocytes . (Medscan);hesperetin also suppressed the mRNA expression for stearoyl-CoA desaturase, a key enzyme in lipid synthes…	positive
hesperetin	SAA1	SAA1	P0DJI8	negative	negative Regulation: hesperetin ---| SAA1	Oral administration of hesperetin (500 mg/ day) for 3 weeks to patients with metabolic syndrome reduced the circulating inflammatory markers high-sensitive C-reactive protein, serum amyloid A and soluble E-selectin [42â– ]. (Medscan)	positive
vincristine	S100A8	S100A8	P05109	positive	positive Expression: vincristine --+> S100A8	We found that S100A8 level was elevated in drug resistance leukemia cells relative to the nondrug resistant cells, and vincristine, adriamycin and arsenic trioxide enhanced the expression of S100A8 in human leukemia cells. (Medscan)	negetive
vincristine	RUNX3	RUNX3	Q13761	positive	positive Expression: vincristine --+> RUNX3	The results of our study showed that RUNX3 was demethylated in DLD-1 colorectal adenocarcinoma cells after vincristine treatment and that the expression of RUNX3 mRNA was restored after vincristine treatment. (Medscan);The expression of RUNX3 mRNA was down-regulated in DLD-1 cells because of DNA hypermethylation, but was restored after vincristine treatment. (Medscan)	positive
hesperetin	RUNX2	RUNX2	Q13950	positive	positive Expression: hesperetin --+> RUNX2	hesperetin, the glycoside of hesperetin (a flavo-none found in citrus fruit), is able to upregulate the expression of mineralization genes, such as osteocalcin and OPN, by both stimulating bone morphogenetic protein pathway and down-regulating Noggin signaling, thus also enhancing Runx2 and Osx expression. (Medscan)	positive
vincristine	RRM2B	RRM2B	Q7LG56	positive	positive Expression: vincristine --+> RRM2B	Immunoblots of KHm5 cells showed that the expression of p53R2 was increased after treatment with DTIC, vincristine, ACNU, or CDDP ( ). (Medscan);The expression of p53R2 in KHm5 cells was also induced by DTIC, vincristine, ACNU, and CDDP. (Medscan)	positive
doxorubicin	RPTOR	RPTOR	Q8N122	positive	positive Regulation: doxorubicin --+> RPTOR	Therefore, we combined the Adriamycin-induced FSGS model with a timed inducible deletion of Raptor (Figure 2, A and B). (Medscan)	unknown
curcumin	RPTOR	RPTOR	Q8N122	negative	negative Expression: curcumin ---| RPTOR	Curcumin and fisetin also were shown to modulate the expression of mTOR, Rictor and Raptor in colorectal and prostate cancer cells respectively [53,54]. (Medscan);Curcumin decreases total expression of mTOR, Raptor, and Rictor protein and mRNA levels [208]. (Medscan);Transcriptional activity: Curcumin decreased total expression of mTOR, Raptor and Rictor protein and mRNA levels (Medscan)	unknown
resveratrol	RPS6KB1	RPS6KB1	P23443	negative	negative Expression: resveratrol ---| RPS6KB1	These reports are consistent with our present findings that resveratrol increased autophagy, increased levels of AMP-activated protein kinase and suppressed levels of mTOR and p70S6K. (Medscan);For example, Wang et al. have demonstrated that resveratrol can effectively counteract TNF-خ± promoted muscle protein breakdown and reverses decreasing expression of FoxO1, mTOR, p70S6K, Akt and 4E-BP1, bu…	positive
quercetin	RPS6KB1	RPS6KB1	P23443	negative	negative Regulation: quercetin ---| RPS6KB1	Our data showed that quercetin inhibited the activation of PI3K, AKT, m-TOR and p70S6K (Fig. 1D). (Medscan);Western blotting showed that quercetin decreased the activation of mTOR complex 1/p70S6K signaling in the renal cortex of diabetic rats compared with normal rats ( I-K). (Medscan);Our data showed that quercetin inhibited the activation of PI3K, AKT, m-TOR and p70S6K ( D). (Medscan)	positive
doxorubicin	RPS6KB1	RPS6KB1	P23443	positive	positive Regulation: doxorubicin --+> RPS6KB1	As shown in Fig. 5B, resveratrol did not affect S6K1 activity at baseline, but it inhibited Doxorubicin-induced S6K1 activation, consistent with the phosphorylation levels of S6K1 and its downstream target S6. (Medscan);Thus, these results raise the possibility that Doxorubicin may induce autophagy in cardiomyocytes through S6K1 activation, and resveratrol may prevent autophagy induction by inhib…	negetive
curcumin	RPS6KB1	RPS6KB1	P23443	negative	negative Regulation: curcumin ---| RPS6KB1	Treatment with curcumin also decreased phosphorylated p70S6K gradually for 15 min to6hin U87-MG cells and for 1 to6hin U373-MG cells (Fig. 3A). (Medscan);Similar to curcumin, most of these analogs inhibited phosphorylation of RPS6KB1/p70S6K (ribosomal protein S6 kinase, polypeptide 1) and MTOR (Fig. 1F and G). (Medscan);For example, in 2007 Aoki et al.(82) reported that curcumin significantly inh…	positive
resveratrol	RPS6KA1	RPS6KA1	Q15418	negative	negative DirectRegulation: resveratrol ---| RPS6KA1	In addition, resveratrol also acts as an inhibitor of protein translational regulators, such as the Mr 70,000 ribosomal protein S6 kinase 1, S6 ribosomal protein, eukaryotic translation initiation factor 4E-binding protein 1, and eukaryotic initiation factor 4E [52]. (Medscan)	positive
doxorubicin	RPS6KA1	RPS6KA1	Q15418	positive	Expression: doxorubicin ---> RPS6KA1	Treatment of A1N4-myc, BT-474, and MDA-MB-231 cells with doxorubicin (Fig. 2A) or epirubicin (Fig. 2B) resulted in increased levels of dually phosphorylated (Thr359/Ser363) RSK-1 in all three cell lines compared with controls that received fresh medium containing serum and vehicle only. (Medscan);Similarly, doxorubicin and etoposide activated RSK1 in Saos-2-Tet-On-p53 cells but not in Saos-2 cell…	negetive
resveratrol	RPS6	RPS6	P62753	negative	negative DirectRegulation: resveratrol ---| RPS6	In addition, resveratrol also acts as an inhibitor of protein translational regulators, such as the Mr 70,000 ribosomal protein S6 kinase 1, S6 ribosomal protein, eukaryotic translation initiation factor 4E-binding protein 1, and eukaryotic initiation factor 4E [52]. (Medscan);Moreover, resveratrol dose-dependently decreased the phosphorylation of S6K1 (T389) and consequently reduced the phosphor…	positive
doxorubicin	RPS6	RPS6	P62753	negative	negative Expression: doxorubicin ---| RPS6	Thus doxorubicin significantly decreased the levels of P-rpS6 detected in MCF-7/GSK-3خ²(kinase-dead) cells. (Medscan)	positive
curcumin	RPS6	RPS6	P62753	negative	negative Regulation: curcumin ---| RPS6	We demonstrate here that curcumin indeed causes a dose-dependent reduction in ribosomal protein S6 and STAT3 activation in Pkd1lox,lox and (Medscan)	positive
vincristine	RORA	RORA	P35398	positive	positive Regulation: vincristine --+> RORA	The gene profiles of ten patients who developed grade 2 or 3 late-onset vincristine-induced peripheral neuropathy showed only ten differentially expressed genes, including RORA and IFI44 ( ). shows single-nucleotide polymorphisms significantly associated with early-onset vincristine-induced peripheral neuropathy. (Medscan)	dualrole
resveratrol	ROCK1	ROCK1	Q13464	negative	negative Expression: resveratrol ---| ROCK1	The ROCK1 expression was decreased in the presence of resveratrol compared with that in the Ab25â€“35 injury group (Fig. 5A and E, p , 0.01); however, it was still higher than that in the normal control group (Fig. 5E, p , 0.01). (Medscan)	positive
quercetin	ROCK1	ROCK1	Q13464	positive	Expression: quercetin ---> ROCK1	Confocal laser microscopy also showed that quercetin promoted the expressions of RhoA and Rho-associated, coiled-coil containing protein kinase-1 (ROCK1), but inhibited the expression of NF-خ؛B p65 in SAS cells. (Medscan);Quercetin affected RhoA, ROCK1 and NF-خ؛B expression in SAS cells. (Medscan);Confocal laser microscopy also showed that quercetin promoted the expressions of RhoA and Rho-associ…	negetive
doxorubicin	ROCK1	ROCK1	Q13464	positive	positive Expression: doxorubicin --+> ROCK1	Interestingly, ROCK I mRNA significantly increased after adriamycin was administered. (Medscan)	negetive
curcumin	ROCK1	ROCK1	Q13464	negative	negative Expression: curcumin ---| ROCK1	Concurrently, RhoA and ROCK activities and expression levels of RhoA, ROCK1, ROCK2, MMP2 and MMP9 were down-regulated by curcumin in a concentration-dependent manner. (Medscan)	positive
doxorubicin	RIPK1	RIPK1	Q13546	positive	positive Expression: doxorubicin --+> RIPK1	Expression of receptor-interacting serine/threonine-protein kinase 1 (RIP1), a protein that may function as a pro-survival scaffold protein or a pro-death kinase in TNFR1-activated cells, was induced by doxorubicin and downregulated by ganetespib. (Medscan);Expression of receptor-interacting serine/threonine-protein kinase 1 (RIP1), a protein that may function as a pro-survival scaffold protein o…	unknown
curcumin	RIPK1	RIPK1	Q13546	unknown	Expression: curcumin ---> RIPK1	Immunofluorescence staining of RIP1 also demonstrated that RIP1 protein level was reduced by curcumin administration ( C). (Medscan);The mechanisms of RIP1 expression reduction induced by curcumin administration still remain unknown. (Medscan);Previous study reported that curcumin inhibited heat shock protein 90 , and one recent study indicated that heat shock protein 90 decreasd interrupted stab…	unknown
vincristine	RHOA	RHOA	P61586	positive	positive Regulation: vincristine --+> RHOA	RhoA activated by vincristine (Medscan);RhoA activated by vincristine. (Medscan)	negetive
resveratrol	RHOA	RHOA	P61586	positive	positive Regulation: resveratrol --+> RHOA	Resveratrol significantly activated the small GTP-binding protein RhoA. (Medscan)Resveratrol significantly activated the small GTP-binding protein RhoA. (Medscan);Resveratrol suppresses breast cancer cell invasion by inactivating a RhoA/YAP signaling axis. (Medscan);Strikingly, we also demonstrate that resveratrol inactivates RhoA, leading to the activation of Lats1 and induction of YAP phosphory…	negetive
quercetin	RHOA	RHOA	P61586	positive	Expression: quercetin ---> RHOA	Confocal laser microscopy also showed that quercetin promoted the expressions of RhoA and Rho-associated, coiled-coil containing protein kinase-1 (ROCK1), but inhibited the expression of NF-خ؛B p65 in SAS cells. (Medscan);Quercetin affected RhoA, ROCK1 and NF-خ؛B expression in SAS cells. (Medscan);Confocal laser microscopy also showed that quercetin promoted the expressions of RhoA and Rho-associ…	negetive
doxorubicin	RHOA	RHOA	P61586	negative	Expression: doxorubicin ---> RHOA	In contrast, doxorubicin treatment that induced disulfide protein kinase G Iخ± caused a robust decrease in phospho-RhoA levels. (Medscan);Consistent with the loss in anti-apoptotic phospho-RhoA induced by doxorubicin in wild type hearts, there was a concomitant loss of pro-survival signaling in terms of BCL2/Bax ratio, ERK, AKT, and GSK3خ².*, p < 0.05 between vehicle and DOX groups; #, p < 0.05 b…	positive
curcumin	RHOA	RHOA	P61586	negative	negative Expression: curcumin ---| RHOA	Results from Western blotting showed that curcumin inhibited the protein levels of PKC, FAK, NF-kappaB p65 and Rho A leading to the inhibition of ERK1/2, MKK7, COX-2 and ROCK1, respectively, finally causing the inhibition of MMP-2 and -9 for the inhibition of migration and invasion of N18 cells. (Medscan);Curcumin decreased anchorage-independent growh in transformed breast cancer cell lines in co…	positive
hesperetin	RETN	RETN	Q9HD89	negative	negative Regulation: hesperetin ---| RETN	Inhibition of resistin by naringin and hesperetin could also be a mechanism of their anti-hyperglycemic and anti-hyperlipidemic activity [41]. (Medscan)	unknown
vincristine	RELA	RELA	Q04206	positive	Regulation: vincristine ---> RELA	However, doxorubicin, vincristine and melphalan affected localisation of NF-خ؛B p65 ( ). (Medscan);In addition, vincristine injection induced the phosphorylation of NFخ؛B by activating p65/RelA. (Medscan)	negetive
silibinin	RELA	RELA	Q04206	negative	negative Regulation: silibinin ---| RELA	In a recent study we demonstrated that Silibinin exerts anti-inflammatory and anti-fibrotic effects on CD14+ human monocytes challenged with fungal cells by partially inhibiting p65NF-خ؛B activation. (Medscan);Treatment of Peripheral blood mononuclear cell with the two concentrations (5خ¼M and 50خ¼M) of silibinin inhibited activation of endogenous p65NF-خ؛B in the Pre-eclampsia group, while in th…	positive
resveratrol	RELA	RELA	Q04206	negative	negative Expression: resveratrol ---| RELA	Similarly, resveratrol, a phytoalexin derived from grapes, has been shown to reduce NF-خ؛B p65 protein expression and attenuates inflammation in a rat model of chronic colitis; research on various neoplastic cell lines has confirmed that resveratrol functions as an NF-خ؛B inhibitor [ ], indicating that NF-خ؛B may be a potential target for the development of future pharmacologic therapies. (Medsca…	positive
quercetin	RELA	RELA	Q04206	negative	negative Expression: quercetin ---| RELA	nanocapsulated quercetin can prevent 1.5 fold expression of nuclear factor-خ؛B P65 subunit. (Medscan);Oral administration of 20 mg/kg quercetin significantly decreased the expression of RAGE and phosphorylated p38 MAPK in cerebral cytoplasm, and inhibited the nuclear expression of NF-خ؛B p65 in the cerebral cortex of Aخ²25-35-treated mice (P < 0.05). (Medscan);Confocal laser microscopy also showe…	positive
doxorubicin	RELA	RELA	Q04206	positive	positive Expression: doxorubicin --+> RELA	Similar to ARF, we found that UV-C, daunorubicin, and doxorubicin repressed the RelA transactivation domain when present as a Gal4 fusion protein . (Medscan);The administration of doxorubicin led to significantly (P<0.001) increased expression of NF-خ؛Bp65, IKK-خ² and TNF-خ± as compared to the control group ( A and B). (Medscan);The combination of norcantharidin and adriamycin had synergistic ant…	negetive
curcumin	RELA	RELA	Q04206	negative	negative Expression: curcumin ---| RELA	Non-cytotoxic concentrations of curcumin only significantly down-regulated the mRNA level of the nuclear factor kappa B subunit p65. (Medscan);Moreover, the results of enzyme-linked immunosorbent assay showed that nuclear protein levels of NF-خ؛B p65 and c-Rel were reduced in curcumin group when compared with DMSO group at the same time point ( C) (P<0.01). (Medscan);It has also been found that c…	positive
silibinin	REL	REL	Q04864	negative	negative Regulation: silibinin ---| REL	It has been reported that silybinin, attenuated the expression of iNOS and TNFخ± mRNA in N-11 murine microglia ( ) and suppressed the LPS induced production of nitric oxide in isolated mouse peritoneal macrophages and RAW 264.7, a murine macrophage-like cell line by inhibiting NF-خ؛B/Rel activation ( ). (Medscan)	positive
resveratrol	REL	REL	Q04864	negative	Expression: resveratrol ---> REL	Oral treatment with resveratrol significantly decreased Rel-A expression as well as pIخ؛B-خ± level to 80 and 70 % of cuprizone-intoxicated values, respectively (Fig. 6a, b). (Medscan);In the present investigation, resveratrol caused a significant decrease in Rel-A expression and pIخ؛B-خ± level, rendering the NF-خ؛B signaling cascade inactive. (Medscan);Resveratrol attenuates an agonist-induced in…	positive
quercetin	REL	REL	Q04864	negative	negative Regulation: quercetin ---| REL	Quercetin decreased Rel-A/p65, without modifying upstream signalling. (Medscan)	positive
doxorubicin	REL	REL	Q04864	positive	positive DirectRegulation: doxorubicin --+> REL	Doxorubicin is a striking NF-kappaB/Rel-inducer, we therefore investigated if rapamycin interfered with the pathway of NF-kappaB/Rel activation, i.e. (Medscan);Rapamycin inhibits doxorubicin-induced NF-kappaB/Rel nuclear activity and enhances the apoptosis of melanoma cells. (Medscan);Unsurprisingly, given the absence of difference in overall survival but the difference in event-free survival in …	negetive
curcumin	REL	REL	Q04864	negative	negative Expression: curcumin ---| REL	Moreover, the results of enzyme-linked immunosorbent assay showed that nuclear protein levels of NF-خ؛B p65 and c-Rel were reduced in curcumin group when compared with DMSO group at the same time point ( C) (P<0.01). (Medscan);The CCl(4)-induced upregulation of nuclear factor-خ؛B/c-Rel, IL-1خ², and TNF-خ± mRNAs and nuclear factor-خ؛B/c-Rel protein levels was inhibited by 0.5% and 1.0% curcumin, a…	positive
resveratrol	ubiquitin-protein ligase	RBX1	P62877	negative	negative Regulation: resveratrol ---| ubiquitin-protein ligase	Further, inhibition of Adenosine monophosphate-activated protein kinase by pharmacological reagent or genetical approach abolished resveratrol-suppressed oesophageal adenocarcinoma cells proliferation, reduced the level of p27Kip1, a cyclin-dependent kinase inhibitor, and increased the levels of S-phase kinase-associated protein 2 (Skp2) of p27Kip1-E3 ubiquitin ligase and 26S proteasome activity …	positive
quercetin	ubiquitin-protein ligase	RBX1	P62877	negative	negative Regulation: quercetin ---| ubiquitin-protein ligase	Quercetin prevents unloading-derived disused muscle atrophy by attenuating the induction of ubiquitin ligases in tail-suspension mice. (Medscan)	positive
doxorubicin	ubiquitin-protein ligase	RBX1	P62877	positive	positive Expression: doxorubicin --+> ubiquitin-protein ligase	Several studies have implicated that Doxorubicin activates ubiquitin-proteasome system and increases the expression of ubiquitin E3 ligases, subsequently promoting the degradation of various substrates . (Medscan);Therefore, to investigate whether doxorubicin-induced E3 ligase protein expression is dependent on the downregulation FoxO, this study evaluated the effects of doxorubicin on the phosph…	negetive
curcumin	ubiquitin-protein ligase	RBX1	P62877	unknown	Expression: curcumin ---> ubiquitin-protein ligase	Mechanistically, we assumed that curcumin might regulate the expression of E3 ubiquitin ligases and then mediate KLF5 ubiquitination and degradation, but real-time qPCR assays showed that there was no significant changes of several well-identified KLF5 targeting E3 ubiquitin ligases, including WW domain containing E3 ubiquitin protein ligase 1 (WWP1), F-box and WD repeat domain (Medscan);Interest…	unknown
hesperetin	retinol-binding protein	RBP1	P09455	negative	negative Expression: hesperetin ---| retinol-binding protein	hesperetin may improve hypercholesterolemia and fatty liver by inhibiting both the synthesis and absorption of cholesterol and regulating the expression of mRNA for retinol binding protein, C-FABP, and H-FABP. (Medscan);hesperetin may improve hypercholesterolemia and fatty liver by inhibiting both the synthesis and absorption of cholesterol and regulating the expression of mRNA for retinol bindin…	negetive
vincristine	RB1	RB1	P06400	positive	positive Regulation: vincristine --+> RB1	According to our results, the marker of DNA-damage pH2AX, cell cycle protein pRb, and pro-apoptotic protein C-PARP were increased by both CEP-33779 and NVP-BSK805 co-treatment with vincristine. (Medscan)	unknown
resveratrol	RASSF1	RASSF1	Q9NS23	negative	negative Regulation: resveratrol ---| RASSF1	For instance, resveratrol supplementation at 50 mg two times per day for 12 weeks reduced the DNA methylation of the tumor-suppressor gene Ras association domain-containing protein 1 (RASSF1A) in the breasts of women with higher risk of breast cancer [331]. (Medscan)	negetive
doxorubicin	RASSF1	RASSF1	Q9NS23	negative	Expression: doxorubicin ---> RASSF1	(C and D) UV irradiation or doxorubicin reduces the protein levels of RASSF1C in a time-course-dependent manner. (Medscan);Notably, a variety of stresses, including UV irradiation, doxorubicin, osmotic stress and serum starvation can induce a decrease in RASSF1C protein levels (Figures 1C and 1D, and Supplementary Figures S1A and S1B). (Medscan);Combined treatment with doxorubicin and Nutlin-3 si…	negetive
curcumin	RASSF1	RASSF1	Q9NS23	positive	positive Expression: curcumin --+> RASSF1	Curcumin Increased the Protein Level of RASSF1A in MCF-7 and MDA-MB-231 Cells In Vitro and Enhanced its mRNA Levels in MCF-7 Cells In Vitro and In Vivo (Medscan);Notably, curcumin also enhanced RASSF1A mRNA level (5â€“7-folds) as shown in Fig. 1B. (Medscan);It has also been demonstrated that curcumin (10â€“20 خ¼M for 72 h) can enhance the expression level of RASSF1A and decrease its promoter meth…	positive
resveratrol	RAC1	RAC1	P63000	negative	negative Regulation: resveratrol ---| RAC1	Resveratrol was expected to modulate As(III)-induced Rac1 activation in this study, however the effect of Resveratrol pretreatment on this response was inconclusive ( A). (Medscan);Others have shown inhibition of Rac1 activity by short exposures to higher doses of Resveratrol . (Medscan);Moreover, resveratrol protects vascular endothelial cells from oxidative damages induced by oxidized low-densi…	positive
quercetin	RAC1	RAC1	P63000	negative	negative Expression: quercetin ---| RAC1	Quercetin demonstrated hepatoprotective activity against Bile duct ligation-induced liver injury through increasing antioxidant capacity of the liver tissue, while preventing the production of Rac1, Rac1-GTP and NOX1 proteins. (Medscan)	positive
doxorubicin	RAC1	RAC1	P63000	negative	negative Regulation: doxorubicin ---| RAC1	We observed that Hsp90 co-precipitates with Rac1 and that Rac1-Hsp90 interaction is reduced by both EHT1864 and doxorubicin treatment ( A). (Medscan);The results indicate that doxorubicin treatment increased Rac1 activity which is consistent to the increased NADPH oxidase activity in WT mouse embryonic fibroblasts, but the activity was markedly reduced in ROCK1 deficient mouse embryonic fibroblas…	positive
curcumin	RAC1	RAC1	P63000	negative	negative Expression: curcumin ---| RAC1	In this study, we performed RT-PCR and western blot assays to determine whether Rac1 is regulated by curcumin and the results showed that the expression of Rac1 in 801D cells can be inhibited by curcumin both at mRNA and protein levels ( A). (Medscan);These data suggest that Rac1 is involved in lung cancer growth, invasion and Rac1 expression can also be inhibited by curcumin in vivo. (Medscan);I…	positive
resveratrol	PTPN11	PTPN11	Q06124	positive	positive Regulation: resveratrol --+> PTPN11	Resveratrol is shown to activate Shp2, a phosphotyrosine phosphatase in vascular smooth muscle cells. (Medscan);Another mechanism proposed by suggests that resveratrol activates Shp2, thereby preventing interaction between Gab1 and PI3K that is necessary for further signal transduction. (Medscan);Resveratrol has also been found to block Akt activation in AngII- and EGF-stimulated vascular smooth …	negetive
quercetin	PTPN11	PTPN11	Q06124	negative	negative Regulation: quercetin ---| PTPN11	Furthermore, quercetin sustained epidermal growth factor receptor (EGFR) activation by suppressing the phosphatases, PP2a and SHP-2. (Medscan);The results suggested that quercetin potentiated the inhibitory effect of IFN-خ± on cancer cell proliferation through activation of JAK/STAT pathway signaling by inhibiting SHP2. (Medscan)	positive
doxorubicin	PTPN11	PTPN11	Q06124	positive	positive Regulation: doxorubicin --+> PTPN11	Here, the combination of decursin and doxorubicin activated SHP-2 in U266 cells. (Medscan)	negetive
curcumin	PTPN11	PTPN11	Q06124	positive	positive Regulation: curcumin --+> PTPN11	We hypothesized that the effects on cell proliferation induced by Curcumin may be explained by its interference with the JAK/STAT3-pathway, as Curcumin was shown to activate the tyrosine phosphatase SHP-2, a negative regulator of JAK activity [16]. (Medscan);We hypothesized that the effects on cell proliferation induced by Curcumin may be explained by its interference with the JAK/STAT3-pathway, …	negetive
vincristine	PTK2	PTK2	Q05397	negative	negative Expression: vincristine ---| PTK2	In both in vitro and in vivo models, vincristine suppresses adriamycin-induced overexpression of خ±3خ²1 integrin and focal adhesion kinase (FAK). (Medscan);On the other hand, vincristine down-regulates FAK and Src. (Medscan)	positive
silibinin	PTK2	PTK2	Q05397	unknown	Expression: silibinin ---> PTK2	As shown in A, silibinin treatment decreased the phosphorylation of FAK at Tyr-925 site, while total FAK level was only slightly affected by silibinin treatment. (Medscan);The work of Wang et al. reveals that silibinin time-and dose-dependently induced the generation of O2â€¢âˆ’, and O2â€¢âˆ’ significantly promoted silibinin-induced expression of EGFR, IGFR-1, and FAK. (Medscan)	unknown
resveratrol	PTK2	PTK2	Q05397	negative	negative Regulation: resveratrol ---| PTK2	Moreover, resveratrol decreased the chemotactic response of metastatic MDA-MB-231 cells by reducing the focal adhesion kinase activity . (Medscan);Resveratrol has also been shown to decrease FAK activity in these cells. (Medscan);Resveratrol induced a rapid global array of filopodia and decreased focal adhesions and focal adhesion kinase (FAK) activity. (Medscan)	positive
quercetin	PTK2	PTK2	Q05397	negative	negative Expression: quercetin ---| PTK2	To study the association between Quercetin- and luteolin-mediated reduction of FAK expression and FAK phosphorylation with the inhibition of EGF-stimulated signaling events, we examined the levels of FAK expression and relative levels of FAK tyrosine phosphorylation of MiaPaCa-2 cells. (Medscan);Our data showed that quercetin dose-dependently decreased the levels of phospho-Gab1, phospho-FAK and …	positive
doxorubicin	PTK2	PTK2	Q05397	positive	positive Expression: doxorubicin --+> PTK2	In normal fibroblasts, doxorubicin treatment significantly increased the level of the p53 complex with FAK. (Medscan);The present study demonstrated that adriamycin increased both the mRNA and protein expression levels of FAK, p38, ERK and their phosphorylated proteins in kidney tissue samples; increased the mRNA and protein expression levels of RANKL; increased the levels of proteinuria; and dec…	negetive
curcumin	PTK2	PTK2	Q05397	negative	negative Expression: curcumin ---| PTK2	Thus, treatment of B16F10 cells with curcumin (15 خ¼M) significantly downregulates MMP-2 activity and FAK and MT1-Matrixmetalloproteinase expression. (Medscan);Curcumin inhibits the expression of epidermal growth factor receptor (EGFR), VEGFR-1, VEGFR-2 and VEGFR-3, and the kinase activity of Src and focal adhesion kinase, which are responsible for the induction of angiogenic genes as well as end…	positive
vincristine	PTGS2	PTGS2	P35354	positive	positive Expression: vincristine --+> PTGS2	Microtubule-interfering agents, such as taxol, colchicines, vinblastine and vincristine can induce COX 2 over-expression and PGE 2 production in human mammary epithelial cells ( ). (Medscan);Moreover, the intracellular vincristine accumulation in HCT8/V cells significantly increased after inhibiting COX-2 and JNK activity. (Medscan)	negetive
silibinin	PTGS2	PTGS2	P35354	negative	negative Expression: silibinin ---| PTGS2	The results suggest that silibinin inhibits TPA-induced COX-2 expression and then prevents TPA-induced MMP-9 expression in human breast cancer cells. (Medscan);However, the level of TPA-induced MMP-9 and COX-2 expression was decreased by silibinin ( A and B) in a dose-dependent fashion; the expression of matrix metalloproteinase-1 was not affected by silibinin (data not shown). (Medscan);Our resu…	positive
resveratrol	PTGS2	PTGS2	P35354	negative	negative Expression: resveratrol ---| PTGS2	Resveratrol inhibits cyclooxygenase-2 gene transcription. (Medscan);Resveratrol directly inhibits COX-2 activity , and blocks TPA-induced NF-خ؛B activation and COX-2 expression in mouse skin in vivo . (Medscan);Furthermore resveratrol decreased the expression of inflammatory markers as COX2 and iNOS by inhibiting agonists-induced NF-خ؛B activation . (Medscan)	positive
quercetin	PTGS2	PTGS2	P35354	negative	negative Expression: quercetin ---| PTGS2	Quercetin has been reported to have inhibitory effect on COX-2 mRNA expression in macrophages, human lymphocyte and in hepatocytes . (Medscan);Moreover, quercetin treatment significantly inhibited the levels of oxidative stress biomarkers like malondialdehyde, hydrogen peroxide and 8-hydroxy-2'-deoxyguanosine, reduced the levels of proinflammatory cytokines such as interleukin 6, cyclooxygenase-2…	positive
hesperetin	PTGS2	PTGS2	P35354	negative	negative Expression: hesperetin ---| PTGS2	hesperetin treatment significantly inhibited the expression of COX-2 thereby maintaining decreased levels of prostaglandin synthesis in the cells ( ), which might have resulted in the suppression of carcinogenesis. (Medscan);In conclusion, hesperetin exerts beneficial effects on mouse lung carcinogenesis by attenuating the recruitment of MCs by decreasing the expression of COX-2 in turn decreasin…	positive
doxorubicin	PTGS2	PTGS2	P35354	positive	positive Expression: doxorubicin --+> PTGS2	Moreover, two oxidative stresses, hydrogen peroxide and anthracycline doxorubicin, were shown to induce COX-2 expression as well as prostacyclin secretion in cardiomyocytes by a mechanism dependent on p42/44 mitogen-activated protein kinases . (Medscan);In contrast, submission of rat neonatal cardiomyocytes to oxidative stress by hydrogen peroxide or doxorubicin, increases COX-2 mRNA and protein …	negetive
curcumin	PTGS2	PTGS2	P35354	negative	negative Expression: curcumin ---| PTGS2	Furthermore, the expression of various genes encoding other pro-inflammatory factors, such as COX-2, MMPs, adhesion molecules, and inducible nitric oxide synthase (iNOS) can be significantly inhibited by resveratrol, quercetin, curcumin and catechins via down-regulating nuclear factor-خ؛B and activator protein-1 transcription factors . (Medscan);These results collectively suggest that curcumin ma…	positive
vincristine	PTEN	PTEN	P60484	positive	positive Regulation: vincristine --+> PTEN	However, ROSI and Vincristine caused an upregulation of PTEN and a downregulation of p-AKT in KB/V cells. (Medscan)	positive
silibinin	PTEN	PTEN	P60484	positive	positive Expression: silibinin --+> PTEN	Also, it has been indicated that silibinin significantly increased PTEN expression and activity that was further associated with reduced p-Akt production in ... (Medscan);Silibinin and metformin increased phosphatase and tensin homolog and 5'-adenosine monophosphate-activated protein kinase expression in COLO 205 cells and inhibited the phosphorylation of mammol/Lalian target of rapamycin. (Medsc…	positive
resveratrol	PTEN	PTEN	P60484	positive	positive Expression: resveratrol --+> PTEN	We had previously shown that resveratrol can increase PTEN protein levels in an almost dose-dependent manner in MCF-7 cells, and this was accompanied by decreased phosphorylation of AKT . (Medscan);Furthermore, Resveratrol (5-20 خ¼mol/L) dose-dependently decreased the levels of PTEN, which was significantly increased under HG stimulation, and PTEN overexpression abolished Resveratrol-stimulated A…	positive
quercetin	PTEN	PTEN	P60484	positive	positive Expression: quercetin --+> PTEN	Further on, it has been demonstrated that quercetin and other polyphenols elevate the protein level of the tumour suppressor PTEN that acts as an antagonist to the insulin/IGF-1 signalling ( ). (Medscan);Both quercetin and genistein have an influence to up-regulate PTEN transcription, then, suppresses the PI3K/AKT signaling pathway. (Medscan);PI-103 & quercetin induce PTEN level (Medscan)	positive
hesperetin	PTEN	PTEN	P60484	positive	positive Regulation: hesperetin --+> PTEN	hesperetin treatment restored the decreased PTEN activity seen in Azoxymethane induced animals and probably this may be a reason for hesperetin's inhibitory role against phosphoinositide-3-kinase/Akt signalling cascade. (Medscan)	positive
doxorubicin	PTEN	PTEN	P60484	positive	positive Expression: doxorubicin --+> PTEN	B shows doxorubicin- induced PTEN expression in NALM-6 cells. (Medscan);The present results also showed that forskolin (50خ¼M) decreased PTEN expression induced by doxorubicin in NALM-6 cells. خ²-Arrestins are a group of proteins that act as scaffolding proteins and play important roles in Cell Signaling. (Medscan);Doxorubicin promoted expression of AKT1, Notch1, and PTEN in human gastric cancer …	positive
curcumin	PTEN	PTEN	P60484	positive	positive Expression: curcumin --+> PTEN	Additionally, curcumin analogue difluorinated-curcumin has shown to inhibit miR-21 and miR-200 expressions, leading to the induction of tumor suppressor gene PTEN expression in pancreatic cancer cells [85]. (Medscan);Curcumin also restores PTEN expression (76). (Medscan);Curcumin increased the expression of PTEN, which is a tumor suppressor and amajor negative regulator of the phosphoinositide 3-…	positive
silibinin	proteasome endopeptidase complex	PSMB5	P28074	positive	positive Regulation: silibinin --+> proteasome endopeptidase complex	Silibinin, a flavonoid isolated from Silybum marianum up-regulated death receptor5 and enhanced proteasome mediated FLIP(L), FLIP(S) degradation [27] (Fig. 2). (Medscan)	negetive
resveratrol	proteasome endopeptidase complex	PSMB5	P28074	negative	negative Expression: resveratrol ---| proteasome endopeptidase complex	As illustrated by Marambaud and colleagues, resveratrol promotes clearance of intracellular also to reduce خ²-amyloid by activating proteasomal degradation ( ). (Medscan);Based on these results, it is suggested that resveratrol induced internalization of PAFR into cytosol and then activated degradation process of PAFR via proteasome and lysosome pathways. (Medscan);We therefore hypothesize that r…	positive
quercetin	proteasome endopeptidase complex	PSMB5	P28074	negative	negative DirectRegulation: quercetin ---| proteasome endopeptidase complex	Although both quercetin and myricetin have a C 3 hydroxyl group ( ), quercetin was a more potent proteasome inhibitor than myricetin (IC 50 values 3.5 خ¼M versus 10.0 خ¼M; , in 20S). (Medscan);Quercetin is a proteasome inhibitor (Medscan);Instead, the present results show that quercetin is a highly effective inhibitor of the proteasome in human cancer cells. (Medscan)	positive
doxorubicin	proteasome endopeptidase complex	PSMB5	P28074	negative	negative DirectRegulation: doxorubicin ---| proteasome endopeptidase complex	In particular, it has been reported that Doxorubicin acts as a reversible non-competitive inhibitor of the chymotrypsin-like activity of proteasomes by binding to an allosteric site of the protease ( ). (Medscan);It may also be possible to combine Doxorubicin with other drugs such as bortezomib, which is specifically designed to act as a proteasome inhibitor. (Medscan);Proteasome inhibitor doxoru…	positive
curcumin	proteasome endopeptidase complex	PSMB5	P28074	negative	negative DirectRegulation: curcumin ---| proteasome endopeptidase complex	We now know that curcumin is an inhibitor of proteasome and our earlier work had shown that proteasome inhibition by curcumin caused severe mitochondrial abnormalities . (Medscan);Given that curcumin is a proteasomal inhibitor, it is possible that the increase in the concentration of misfolded or damaged proteins may cause activation of HSF1 and subsequent upregulation of heat shock protein gene …	positive
vincristine	PRPH	PRPH	P41219	negative	negative Expression: vincristine ---| PRPH	Four days after the initial increase in peripherin levels (see ), the axonal transport on one side was blocked with vincristine for three more days, while the contralateral crushed nerve was treated with saline only. (Medscan)	unknown
resveratrol	PROS1	PROS1	P07225	negative	negative Expression: resveratrol ---| PROS1	Thus, it is indicated that resveratrol selectively down-regulates Protein S mRNA expression. (Medscan);The Protein S expression was marginally inhibited at 6 h after the addition of resveratrol, and the maximal inhibition was observed at 24 h and continued until 72 h. (Medscan);Next, HepG2 cells were incubated with 17خ²-estradiol, the most potent endogenous estrogen, at a wide range of concentrat…	positive
doxorubicin	PROS1	PROS1	P07225	positive	positive Regulation: doxorubicin --+> PROS1	Doxorubicin-induced mitochondrial protein S-glutathionylation and cardiac injury in mice can also be prevented by overexpression of Grx2a . (Medscan)	negetive
vincristine	PROM1	PROM1	O43490	unknown	Regulation: vincristine ---> PROM1	Connectivity mapping identified vinblastine and vincristine as agents that could reverse the CD133/HOX genes/LIM2-signature, and we confirmed this by in vitro analysis in glioma cell lines, demonstrating that CD133 and HOX genes were co-expressed and could be downregulated by vincristine. (Medscan)	unknown
vincristine	PROC	PROC	P04070	unknown	Expression: vincristine ---> PROC	Treatment of Human umbilical vein endothelial cells with vincristine caused a difference in activated protein C generation relative to untreated Human umbilical vein endothelial cells, which is in agreement with published work showing decreased activated protein C activation on doxorubicin-treated Human umbilical vein endothelial cells . (Medscan);Vincristine treatment reduced levels of Activated…	unknown
vincristine	PRMT1	PRMT1	Q99873	negative	negative Expression: vincristine ---| PRMT1	In pre-B-cell lines, both SRSF1 and PRMT1 expression could be efficiently attenuated by the clinical chemotherapy agents arabinoside cytosine or vincristine (VCR). (Medscan)	positive
vincristine	PRKCZ	PRKCZ	Q05513	positive	positive Regulation: vincristine --+> PRKCZ	We found a mostly combined induction of MDR1, LRP, protein kinase C tau and PKC zeta by camptothecin, etoposide and vincristine. (Medscan)	negetive
vincristine	PRKCE	PRKCE	Q02156	positive	positive Regulation: vincristine --+> PRKCE	These data demonstrate an estrogen-dependent sexual dimorphism in vincristine-induced hyperalgesia (female>male) and an unexpected opposite sexual dimorphism in the contribution of PKC epsilon to the severity of this hyperalgesia (male>female). (Medscan)	unknown
vincristine	PRKCD	PRKCD	Q05655	positive	positive Regulation: vincristine --+> PRKCD	Thus, paclitaxel, vinblastine, and vincristine each specifically activate protein kinase Cخ´, whereas PMA, thymeleatoxin, and 12-deoxyphorbol 13-phenylacetate 20-acetate activate multiple isoenzymes. (Medscan);Thus, paclitaxel, vinblastine, and vincristine each specifically activate PKCdelta, whereas PMA, thymeleatoxin, and 12-deoxyphorbol 13-phenylacetate 20-acetate activate multiple isoenzymes.…	negetive
vincristine	PRKCA	PRKCA	P17252	positive	positive Expression: vincristine --+> PRKCA	Additional studies in these cell lines showed that vincristine increased the expression of Protein kinase C-خ± prior to the development of multi-drug resistance . (Medscan);Additional studies in these cell lines showed that vincristine increased the expression of Protein kinase C-خ± prior to the development of multi-drug resistance . (Medscan)	dualrole
silibinin	PRKCA	PRKCA	P17252	positive	positive Expression: silibinin --+> PRKCA	As shown in , silibinin increased the protein levels of both PKCخ± and PKCخ², while enhancing the levels in 1,25-(OH) 2D 3-treated HL-60 cells. (Medscan);In addition, silibinin enhanced PKC activity and protein levels of PKCخ± and PKCخ² in 1,25-(OH) 2D 3-treated HL-60 cells , suggesting that potentiation of 1,25-(OH) 2D 3-induced cell differentiation by silibinin may be, at least in part, via act…	dualrole
resveratrol	PKC	PRKCA	P17252	negative	negative DirectRegulation: resveratrol ---| PKC	ERK1/ERK2 activity of KATO-III cells remained unaffected by resveratrol treatment, suggesting that either PKC is the primary antiproliferative target of resveratrol in these cells, or that resveratrol interferes with signaling events downstream of ERK1/ERK2. (Medscan);Resveratrol is reported to be an inhibitor of protein kinase C, this may be correlated with its cell cycle modulating in PMA-diffe…	dualrole
quercetin	PKC	PRKCA	P17252	negative	negative DirectRegulation: quercetin ---| PKC	Quercetin, a flavonoid molecule ubiquitous in nature, functions not only as an antioxidant but also as an inhibitor of tyrosine/serine/threonine kinase such as PKC and mitogen-activated protein kinase. (Medscan);Thus, the goals of our study are to: (1) specifically examine GABA uptake and GAT3 protein levels in primary astrocytes after Manganese exposure, (2) investigate the role of protein kinas…	dualrole
doxorubicin	PKC	PRKCA	P17252	positive	Regulation: doxorubicin ---> PKC	Previous studies have reported that doxorubicin activates protein kinase C in various cell systems and stimulates phospholipase C and subsequent diacylglycerol production in melanoma cells . (Medscan);ROS regulate NFخ؛B activation along with Btg2 expression via PKC activity It has been known that PKC activation by TPA and doxorubicin is responsible for ROS generation in various cells and also oxi…	dualrole
curcumin	PKC	PRKCA	P17252	negative	negative DirectRegulation: curcumin ---| PKC	Using this logic, curcumin should be expected to behave as an activator of Protein kinase C and it certainly activates at low concentrations. (Medscan);Curcumin is also a potent inhibitor of protein kinase C , EGF-receptor tyrosine kinase, and IkappaB kinase. (Medscan);Since Curcumin is a known protein kinase C and protein tyrosine kinase inhibitor [ ], we asked whether Curcumin inhibits IL-2 sig…	dualrole
vincristine	PKA	PRKACA	P17612	positive	positive Regulation: vincristine --+> PKA	Vincristine, a microtubule inhibitor and widely used chemotherapeutic agent, is a potent inducer of apoptosis and is known to induce PKA to cause apoptosis (21). (Medscan);In addition, paclitaxel- and vincristine-induced activation of cyclic AMP -dependent protein kinase (protein kinase A [PKA]) induced Bcl2 hyperphosphorylation and apoptosis, which were blocked by the PKA inhibitor Rp diastereom…	negetive
resveratrol	PKA	PRKACA	P17612	negative	negative DirectRegulation: resveratrol ---| PKA	AMPK or cyclic adenosine monophosphate/PKA, or activators such as resveratrol, can cause deacetylation and activation of PGC1خ± and ultimately promote downstream target functions, including mitochondrial oxidative metabolism (23â€“26, 39). (Medscan);The results suggest that resveratrol alleviates Aخ²25â€“35-induced dysfunction in hippocampal CA1 pyramidal neurons via recovery of the function of I…	positive
quercetin	PKA	PRKACA	P17612	positive	DirectRegulation: quercetin ---> PKA	The results suggest that Quercetin can inhibit Pb-induced neurotoxicity and partly restore PKA, Akt, NOS, CaMKII, and CREB activities. (Medscan);Quercetin markedly increased NO production (39.1, 61.1%) and PKA activity (51.0, 57.8%) in brains of Pb-treated mice. (Medscan);Quercetin may affect not only protein tyrosine kinases, but also activity of other kinases including cAMP-dependent kinase, pr…	negetive
doxorubicin	PKA	PRKACA	P17612	negative	negative Expression: doxorubicin ---| PKA	We found that doxorubicin decreased the expression of phosphorylated protein kinase A (phospho-PKA) and Bcl-2 in a dose-dependent manner, while it increased the expression of phosphorylated signal transducer and activator of transcription 3 (phospho-STAT3), phospho-ERK, and ATF3 in a dose-dependent manner. (Medscan);H89 in combination with doxorubicin significantly decreased both total and phosph…	positive
curcumin	PKA	PRKACA	P17612	negative	negative Regulation: curcumin ---| PKA	The IC 50 values for inhibition of cyclic AMP-dependent protein kinase by curcumin are very similar when measured with kemptide (in the presence or absence of ovalbumin) or with casein or histone III-S as a substrate. (Medscan);However, the presence of bovine serum albumin (0.8 mg/mL) largely overcomes inhibition of cyclic AMP-dependent protein kinase by curcumin. (Medscan);Studies from our labor…	positive
vincristine	AMPK	PRKAA2	P54646	positive	positive Regulation: vincristine --+> AMPK	Studies have shown that anti-cancer reagents, including vincristine and temozolomide activate AMPK through ROS production. (Medscan);Furthermore, previous studies have indicated that MTAs such as vincristine, which induce apoptosis mediated by the production of reactive oxygen species, also activate AMP-activated protein kinase [15]. (Medscan);Both vincristine and taxol were found to induce AMP-a…	positive
silibinin	AMPK	PRKAA2	P54646	positive	positive Regulation: silibinin --+> AMPK	In this study, we found that silibinin activates AMP-activated protein kinase signaling to rescue neuronal cells from oxygen-glucose deprivation/re-oxygenation. (Medscan);Importantly, partial depletion of LKB1 through shRNAs dramatically inhibited silibinin-induced AMP-activated protein kinase activation ( B), indicating that LKB1 served as the upstream kinase for AMP-activated protein kinase act…	positive
resveratrol	AMPK	PRKAA2	P54646	positive	positive DirectRegulation: resveratrol --+> AMPK	For example, the AMP-activated protein kinase serves as a key regulator of cell survival in response to excitotoxic/oxidative stress insults ( ). showed that resveratrol is a potent activator of AMP-activated protein kinase in neuronal cell lines and this effect is independent of SIRT1. (Medscan);Resveratrol is a relatively potent activator of AMP-activated protein kinase in cell cultures and in …	positive
quercetin	AMPK	PRKAA2	P54646	positive	positive DirectRegulation: quercetin --+> AMPK	Recent studies have demonstrated that various bioactive chemicals, such as metformin, phenformin, thiazolidine-diones, quercetin, resveratrol, and berberine, act as AMP-activated protein kinase activators and exhibit beneficial effects on metabolic disorders, including obesity, hyperlipidemia, and insulin resistance ( 24â€“30 ). (Medscan);Therefore, this result showing that quercetin is able to i…	positive
hesperetin	AMPK	PRKAA2	P54646	positive	positive Regulation: hesperetin --+> AMPK	hesperetin, especially in high dose, upregulated the mRNA expressions of AMPK (P<0.05), which had impact on the gene expressions of insulin signaling pathway (IR, IRS-1, Glut2/4) (P<0.05) and lipid metabolism related genes (SREBP-1c and Fas and ACC) (P<0.05). (Medscan)	positive
doxorubicin	AMPK	PRKAA2	P54646	negative	negative DirectRegulation: doxorubicin ---| AMPK	Finally, AMP-activated protein kinase, a kinase activated by the low-energy status, has been reported to be a cardiac target of doxorubicin.12 (Medscan);Koleini, N.; Santiago, J. J.; Nickel, B. E.; Fandrich, R.; Jassal, D. S.; Kardami, E. The 18 kDa FGF-2 prevents the doxorubicin-induced cardiac damage and amp-activated kinase activation, in vitro and in vivo. (Medscan);(2012) who explained that …	negetive
curcumin	AMPK	PRKAA2	P54646	positive	positive DirectRegulation: curcumin --+> AMPK	As shown in Fig. 6, A and B, like curcumin (the corresponding 1st column), the AMP-activated protein kinase activator AICAR dose dependently elevated the levels of intracellular fatty acid and triglyceride (the corresponding 3rdâ€“ 6th columns), compared with the untreated control (the corresponding 2nd column), suggesting that the activation of AMP-activated protein kinase stimulated the accumul…	positive
resveratrol	PRKAA1	PRKAA1	Q13131	positive	positive Regulation: resveratrol --+> PRKAA1	S17834 (10 آµmol/l) or resveratrol (50 آµmol/l) for 1 h significantly enhanced AMP-activated protein kinaseخ±1 activity, similar to that induced by the AMP-activated protein kinase activator metformin (2 mmol/l). (Medscan);Resveratrol enhances brown adipocyte formation and function by activating AMP-activated protein kinase خ±1 in mice fed high-fat diet. (Medscan)	unknown
quercetin	PRKAA1	PRKAA1	Q13131	positive	positive Regulation: quercetin --+> PRKAA1	Therefore, our results imply that quercetin activates AMPKخ±1 and ASK1 through ROS generation. (Medscan);Also, in the absence of ASK1, AMPKخ±1 was activated by quercetin, however, p38 was not stimulated ( A). (Medscan);Also quercetin strongly activated AMPKخ±1 in cytosol and nuclear and there was no co-localization between AMPKخ±1 and p38 or ASK1 and p38 molecules. (Medscan)	unknown
doxorubicin	PRKAA1	PRKAA1	Q13131	unknown	Expression: doxorubicin ---> PRKAA1	As expected, doxorubicin inhibited AMP-activated protein kinase alpha 1 expression in a time-dependent manner ( A). (Medscan);As shown in A, the expression of AMP-activated protein kinase alpha 1 was reduced after exposing U2Osteosarcoma and MG-63 cells to doxorubicin, which was further attenuated by miR-301a overexpression. (Medscan);Following this finding, we further observed that doxorubicin t…	unknown
curcumin	PRKAA1	PRKAA1	Q13131	negative	negative Expression: curcumin ---| PRKAA1	Curcumin treatment attenuated the up-regulated protein expression of AdipoR1, p-AMPK 1, Tak1, GLUT4, NADPH oxidase sub-units, caspase-12 and 3-NT, and increased lipid peroxidation in the cerebra of diabetic rats [242]. (Medscan);Curcumin was also found to attenuate the upregulated expression of AdipoR1, p-AMPK 1, Tak1, GLUT4, NADPH oxidase subunits, caspase-12, and 3-NT in the cerebra of diabetic…	unknown
resveratrol	PP2A	PPP2R2A	P63151	positive	positive Regulation: resveratrol --+> PP2A	Furthermore, the authors demonstrated reversal of diabetes-induced upregulation of PP2A and PP2C by resveratrol, a known AMPK activator. (Medscan);In addition, Resveratrol was found to increase the activity of phosphoseryl/phosphothreonyl protein phosphatase-2A (PP2A). (Medscan);In summary, these findings provide evidence that Resveratrol protects Neuro-2a cells from formaldehyde-induced damages …	positive
quercetin	PP2A	PPP2R2A	P63151	negative	negative Regulation: quercetin ---| PP2A	Quercetin may inhibit heat-induced MAP kinase activation through the activation of PP2A. (Medscan);Furthermore, quercetin sustained epidermal growth factor receptor (EGFR) activation by suppressing the phosphatases, PP2a and SHP-2. (Medscan)	negetive
doxorubicin	PP2A	PPP2R2A	P63151	positive	positive Regulation: doxorubicin --+> PP2A	Here with PP2A activation induced by its very own inhibitor Microcystin-LR and recently reported doxorubicin, it is possible that the in cell or in vivo influence of chemicals on PP2A may not be as simple as what it shows in vitro. (Medscan)	positive
curcumin	PP2A	PPP2R2A	P63151	positive	DirectRegulation: curcumin ---> PP2A	Finally, use of the serine/threonine protein phosphatase inhibitors calyculin A and okadaic acid was able to reverse curcumin inhibition of both mammalian target of rapamycin complex 1 and mammalian target of rapamycin complex 2 signaling, suggesting that curcumin might be acting directly as an activator of protein phosphatase 2A (PP2A), thus leading to inhibition of the mammalian target of rapam…	positive
quercetin	PPP1R15A	PPP1R15A	O75807	positive	positive Expression: quercetin --+> PPP1R15A	These results suggest that quercetin may have an effect on eIF2خ± phosphorylation and ATF4 expression through GADD34 in the brain, leading to delayed deterioration in memory at the early stage of Alzheimer's disease in Alzheimer's disease model mice. (Medscan);Although quercetin induces GADD34 messenger RNA transcription in vitro, the mechanisms of GADD34 protein induction in the brain resulting …	unknown
doxorubicin	PPP1R15A	PPP1R15A	O75807	negative	negative Expression: doxorubicin ---| PPP1R15A	HDAC1 occupied the heat shock response element on the GADD34 promoter, and its level decreased during doxorubicin treatment (Fig. 5b). (Medscan)	unknown
resveratrol	PPARGC1A	PPARGC1A	Q9UBK2	positive	positive DirectRegulation: resveratrol --+> PPARGC1A	For example, the PPARخ³ COACTIVATOR-1خ± activator resveratrol, a natural polyphenolic compound found in a wide variety of plants, has been described to induce the expression of genes involved in mitochondrial biogenesis, oxidative phosphorylation and endogenous antioxidant defense [90-92]. (Medscan);A similar induction of genes involved in oxidative phosphorylation, associated with increased mito…	unknown
resveratrol	PPARGC1A	PPARGC1A	Q9UBK2	positive	positive Expression: resveratrol --+> PPARGC1A	SIRT1 activity and expression of PPAR gamma coactivator-1 خ±, NRF-1, and mtTFA were also increased significantly after Resveratrol treatment. (Medscan);In our study, SIRT1 activity, along with expression levels of PPAR gamma coactivator-1 خ±, NRF-1, and mtTFA, was reduced after 4 weeks of caloric restriction, remained low upon refeeding, and was increased by Resveratrol supplementation. (Medscan)…	unknown
quercetin	PPARGC1A	PPARGC1A	Q9UBK2	positive	positive Expression: quercetin --+> PPARGC1A	Results: Quercetin at 50 ug/day for 8 wk attenuated HFD-induced increases in fat mass, body weight and IR and increased PGC1a expression, whereas 600 ug/day of quercetin exacerbated fat mass accumulation without altering body weight, IR or PGC1a. (Medscan);Conclusions/Interpretation: Chronic dietary quercetin supplementation at low but not higher dose ameliorates the development of diet-induced I…	unknown
doxorubicin	PPARGC1A	PPARGC1A	Q9UBK2	negative	negative Regulation: doxorubicin ---| PPARGC1A	[29] have reported that doxorubicin inhibits the peroxisome proliferator-activated receptor خ³ coactivator-1خ± (PGC-1خ±), which plays an essential role in regulating the mitochondrial biogenesis, and mitochondrial transcription factor A, a downstream target of PGC-1خ±. (Medscan);Doxorubicin also impaired myocardial mitochondrial biogenesis (decreased mitochondrial copy number, mRNA expression of …	unknown
curcumin	PPARGC1A	PPARGC1A	Q9UBK2	unknown	Expression: curcumin ---> PPARGC1A	Figure 3: curcumin prevents gentamicin-induced drop in expression of the coactivator PGC-1 in LLC-PK1 cells. (Medscan);The significance of this remains unknown although curcumin showed to regulate PGC-1a in other study . (Medscan)	unknown
silibinin	PPARG	PPARG	P37231	positive	Expression: silibinin ---> PPARG	The PPAR-خ³ protein expression was increased upon Silibinin exposure in LX-2 cells. (Medscan);Moreover, silibinin administration resulted in a decrease of PPARخ³, FABP4, FAS, and MEST/PEG1 gene expression during the differentiation, confirming that this compound is able to reduce fatty acid accumulation and adipocyte size. (Medscan)	negetive
resveratrol	PPARG	PPARG	P37231	negative	Expression: resveratrol ---> PPARG	Furthermore, resveratrol significantly suppressed the expression of adipogenic transcription factors (PPARخ³2, C/EBPخ±, SREBP-1c, and liver X receptor) and their target genes (FAS, LPL, adipocyte protein 2, and leptin) in adipose tissues ( B), which may have contributed to the lower visceral adiposity and weight gain in high-fat diet-fed mice ( ). (Medscan);Resveratrol inhibited the expression of…	positive
quercetin	PPARG	PPARG	P37231	negative	Expression: quercetin ---> PPARG	Thus, these results indicate that quercetin treatment decreases the expression of C/EBPخ±, PPARخ³, and SREBP-1, thereby suppressing the differentiation of preadipocytes to adipocytes. (Medscan);Consistent with these results, our study showed that the combination of resveratrol and quercetin caused an enhanced decrease in the expression of PPARخ³ during the differentiation period (0-6 day) at conc…	positive
hesperetin	PPARG	PPARG	P37231	positive	positive DirectRegulation: hesperetin --+> PPARG	Since hesperetin has been shown to act as a ligand for PPARخ³ ( ), we investigated the role of PPARخ³ in the mediation of hesperetin-induced cytotoxicity in Ramos cells. (Medscan);hesperetin induced the expression and transcriptional activity of PPARخ³ and promoted p53 accumulation and downregulated constitutive nuclear factor-kappaB activity in a PPARخ³-dependent and PPARخ³-independent manner. (…	negetive
doxorubicin	PPARG	PPARG	P37231	negative	negative Expression: doxorubicin ---| PPARG	Adriamycin treatment resulted in an increased expression of PPAR خ´ and PPAR خ³ genes, which was prevented by probucol. (Medscan);doxorubicin and nimesulide have been found to activate caspase-3 and to induce peroxisome proliferator-activated receptor-خ³ expression in non-small-cell lung cancer cells . (Medscan);While investigating the reason behind, we found that doxorubicin down-regulates the e…	positive
curcumin	PPARG	PPARG	P37231	positive	positive Expression: curcumin --+> PPARG	In general, curcumin mediates its effects by modulating the functions and expressions of several important molecular targets, including transcription factors (e.g., NF-خ؛B, AP-1, Egr-1, خ²-catenin, and PPAR-خ³), pro-inflammatory molecules (e.g., COX-2, 5-LOX, iNOS, and hemeoxygenase-1), cell cycle proteins (cyclin D1 and p21), cytokines (TNF-خ±, IL-1, IL-6, and chemokines), receptors (e.g., EGFR …	negetive
hesperetin	PPAR	PPARA	Q07869	positive	Expression: hesperetin ---> PPAR	hesperetin could induce its hypoglycemic effects through a reduction in hepatic glucose transporter 2 protein expression and an enhancement of adipocyte glucose transporter 4 expression and hepatic and adipocyte peroxisome proliferator-activated receptor and glucokinase mRNA . (Medscan);hesperetin (present in oranges and mandarins) and naringin (present in grapefruit) can increase GLUT4 expressio…	positive
resveratrol	POU5F1	POU5F1	Q01860	negative	negative Expression: resveratrol ---| POU5F1	Resveratrol suppresses spheroids and the self-renewal capacity of stem cells from human pancreatic cancer by inhibiting the expression of Nanog, Sox-2, cMyc, Oct-4 and ABCG2, and inhibits the self-renewal capacity of pancreatic cancer stem cells from KrasG12D transgenic mice ( ). (Medscan)	positive
quercetin	POU5F1	POU5F1	Q01860	negative	negative Expression: quercetin ---| POU5F1	We have shown that quercetin inhibits the proliferation, adhesion and migration of NT2/D1 cells and downregulates the expression of pluripotency factors SOX2, Oct4 and Nanog. (Medscan)	positive
doxorubicin	POU5F1	POU5F1	Q01860	negative	negative Expression: doxorubicin ---| POU5F1	Interestingly, doxorubicin treatment effectively downregulated the protein and mRNA levels of plu-ripotency factors POU5F1/POU5F1, NANOG/NANOG and SOX2/SOX2, and upregulated the levels of TUBB3/TUBB3 and GATA6/GATA6 (Fig. 11F and G), suggesting that senescence induction inhibits the pluripotency and promotes differentiation of cancer stem cells. (Medscan)	positive
curcumin	POU5F1	POU5F1	Q01860	negative	negative Expression: curcumin ---| POU5F1	Curcumin significantly inhibited Oct4 transcription levels in a dose-dependent manner by dual luciferase experiment, also decreased mRNA and protein levels in NCCIT human embryonic carcinoma cells, which express high levels of endogenous Oct4. (Medscan)	positive
vincristine	PMAIP1	PMAIP1	Q13794	positive	positive Regulation: vincristine --+> PMAIP1	Similarly, vincristine and vinorelbine induced NOXA and enhanced chronic lymphocytic leukemia sensitivity to ABT-737. (Medscan);This study confirmed that vincristine can activate JNK but not induce Noxa in chronic lymphocytic leukaemia cells in vivo. (Medscan)	positive
hesperetin	phosphatidate phosphatase	PLPP1	O14494	negative	negative Regulation: hesperetin ---| phosphatidate phosphatase	In the current study, the citrus flavonoids also significantly lowered the activity of phosphatidate phosphohydrolase, a rate-limiting enzyme in triglyceride synthesis. showed that hesperetin reduced the hepatic triglyceride content by inhibiting the activity of hepatic G6PD and phosphatidate phosphohydrolase. (Medscan)	unknown
vincristine	PLK1	PLK1	P53350	positive	Expression: vincristine ---> PLK1	Paclitaxel, vincristine and evodiamine resulted in a concentration-dependent increase of protein levels of cyclin B1, PLK1 phosphorylation at Thr-210 (a marker in mitosis), and mitotic protein monoclonal 2 (mitosis-specific phosphoprotein) in both PC-3 and DU-145 cells. (Medscan);Also, a combination of vincristine, which was shown to increase PLK1 protein levels in an AML cell line, and GW843682X…	negetive
hesperetin	PLIN1	PLIN1	O60240	negative	negative Expression: hesperetin ---| PLIN1	In turn, hesperetin induced a reduction in perilipin mRNA levels (Fig. 6). (Medscan)	positive
resveratrol	PLCG1	PLCG1	P19174	negative	negative Expression: resveratrol ---| PLCG1	In contrast, resveratrol-induced caspase-3 activation and PLC-gamma1 degradation and apoptosis were significantly inhibited in U937/Bcl-2 cells. (Medscan)	positive
quercetin	PLCG1	PLCG1	P19174	negative	negative Regulation: quercetin ---| PLCG1	Moreover, linker for activation of T cell activation, Syk phosphorylation, phospholipase Cخ³ activation and Src kinase activations were reduced following treatment with quercetin . (Medscan);PLCخ³ 1/2 is inactivated by Quercetin ( ). (Medscan);PLCخ³ 1/2 is inactivated by Quercetin ( ). (Medscan)	positive
hesperetin	PLCG1	PLCG1	P19174	positive	positive Regulation: hesperetin --+> PLCG1	The results from this study suggest that yuzu extract, hesperetin and naringin can inhibit human platelet aggregation, at least partly through the inhibition of PLCخ³ and Akt, leading to a decrease in TXB2 formation and granule secretion. (Medscan)	negetive
doxorubicin	PLCG1	PLCG1	P19174	negative	negative Regulation: doxorubicin ---| PLCG1	PRKCZ, MAPK3 and STAT3 genes were upregulated and AKT1, AKT2, CAV2, MUC1, PLCG1, RHOA, RHOC and RRAS were downregulated following doxorubicin treatment. (Medscan)	positive
silibinin	phospholipase A2	PLA2G4A	P47712	negative	negative Regulation: silibinin ---| phospholipase A2	Once again, the administration of silybin was able to reduce the Phospholipase A2 activity that, however, did not reach normal values. (Medscan)	positive
resveratrol	phospholipase A2	PLA2G4A	P47712	negative	Regulation: resveratrol ---> phospholipase A2	Resveratrol hardly affected Phospholipase A2 activity in the tested concentration, while quercetin's effect was slightly promoting (data not shown). (Medscan);Resveratrol induced a dose-dependent inhibition on the enhancement of phospholipase A2 activity of membrane fraction stimulated by growth factors (Figs. 1 and 2). (Medscan);Thus, fetal calf serum or platelet-derived growth factor induced [3…	positive
quercetin	phospholipase A2	PLA2G4A	P47712	negative	negative DirectRegulation: quercetin ---| phospholipase A2	Quercetin has been shown to be a selective inhibitor of phospholipase A 2-II. (Medscan);However, it is also reported that quercetin is an effective inhibitor of phospholipase A 2 which catalyses the hydrolysis of phospholipids to release arachidonic acid as the precursor of the inflammatory response ( ). studied the anti-inflammatory activity of three flavonoids: quercetin (flavonol aglycone), ru…	positive
doxorubicin	phospholipase A2	PLA2G4A	P47712	unknown	DirectRegulation: doxorubicin ---> phospholipase A2	In addition, the phospholipase A2 activator adriamycin enhanced the response in a dose-dependent manner and in the same order as arachidonic acid did. (Medscan);Activation of phospholipase A2 by adriamycin in vitro. (Medscan);All of the drugs investigated, including the more hydrophobic adriamycin, dibucaine, butacaine, and VP-16, affected the phase equilibrium in the membrane and exhibited appar…	unknown
curcumin	phospholipase A2	PLA2G4A	P47712	negative	negative DirectRegulation: curcumin ---| phospholipase A2	Several old and new synthetic inhibitors of Phospholipases A2, including fatty acid trifluoromethyl ketones; methyl arachidonyl fluorophosphonate; bromoenol lactone; indole-based inhibitors; pyrrolidine-based inhibitors; amide inhibitors, 2-oxoamides; 1,3-disubstituted propan-2-ones and polyfluoroalkyl ketones as well as phytochemical based Phospholipases A2 inhibitors including curcumin, Ginkgo …	positive
resveratrol	PIK3CG	PIK3CG	P48736	negative	negative DirectRegulation: resveratrol ---| PIK3CG	This was the method chosen in for assessing predictions suggesting that the antiasthma drug pranlukast has anticancer metastasis activity, and in for the suggested repositioning of cardiovascular drugs to parasitic diseases and for checking the prediction that the cancer-related kinase PIK3CG is a novel target of resveratrol. (Medscan)	positive
doxorubicin	PIK3CG	PIK3CG	P48736	positive	positive Expression: doxorubicin --+> PIK3CG	In cultured podocytes, adriamycin stimulated p110خ³ expression. (Medscan);In cultured podocytes, adriamycin stimulated p110خ³ expression. (Medscan)	negetive
silibinin	PI3K	PIK3CA	P42336	negative	negative Regulation: silibinin ---| PI3K	Silibinin (0, 50, 100, or 200خ¼M for 48h) significantly inhibited the activation of PI3K and Akt as evidenced by a decrease in the expression levels of phosphorylated PI3K and phosphorylated Akt ( A). (Medscan);Furthermore, silibinin reduced PI3K phospho-activation, and pharmacological inhibition of PI3K also suppressed FoxM1. (Medscan);In our study, silibinin treatment inhibited the activity of …	positive
resveratrol	PI3K	PIK3CA	P42336	negative	negative DirectRegulation: resveratrol ---| PI3K	Resveratrol is also reported to be an inhibitor of Phospho-inositide 3 kinase, which is a pro-aging kinase. (Medscan);Since an inhibitory effect of resveratrol on PI3K was also observed in IRS1-PI3K immune complexes from L6 cells (Figure 2B), PI3K is the likely target of resveratrol. (Medscan);The inhibitory action of resveratrol was diminished by increasing ATP concentrations, indicating that re…	positive
quercetin	PI3K	PIK3CA	P42336	negative	negative DirectRegulation: quercetin ---| PI3K	Quercetin and other flavonoids are reported to be phosphatidylinositol-3 kinase inhibitors, reducing enzymatic phosphatidylinositol-3 kinase activity without changing either p85 or p110 subunit levels , which agrees with the lack of effect of quercetin on phosphatidylinositol-3 kinase levels observed in our study ( C). (Medscan);Quercetin is also an inhibitor of phosphatidylinositol 3-kinase . (M…	positive
hesperetin	PI3K	PIK3CA	P42336	positive	positive Regulation: hesperetin --+> PI3K	While mode of action of naringin was associated with activation of AMP-activated protein kinase in vivo suggesting this as a promising drug for metabolic syndrome [22], hesperetin is known to stimulate phosphatidylinositol 3-kinase , which results in activation of downstream serine kinases Akt and AMP-activated protein kinase, that in turn phosphorylates and activates endothelial NOS to produce N…	negetive
doxorubicin	PI3K	PIK3CA	P42336	unknown	DirectRegulation: doxorubicin ---> PI3K	Moreover, inhibition of phosphoinositide 3-kinase or Akt sensitizes phosphoinositide 3-kinase mutant breast cancer cell lines T47D, SUM159, and MCF7 to doxorubicin, and in all cases the combination of Akt inhibitor and doxorubicin is as effective as the combination of phosphoinositide 3-kinase inhibitor plus doxorubicin ( G). (Medscan);Bae et al. took a different approach to encapsulate doxorubic…	unknown
curcumin	PI3K	PIK3CA	P42336	negative	negative DirectRegulation: curcumin ---| PI3K	Although curcumin alone did not inhibit phosphoinositide 3-kinase/Akt and mTOR signaling under the conditions that we used, curcumin could help NVP-BEZ235 to act as an inhibitor of phosphoinositide 3-kinase/Akt and mTOR. (Medscan);In human umbilical vein endothelial cells , we found that curcumin also significantly inhibited PI3K/Akt/mTOR signaling and induced apoptosis and reduced migration and …	positive
curcumin	PI3K	PIK3CA	P42336	negative	negative Expression: curcumin ---| PI3K	Curcumin, furthermore, inhibits the expression of the two subunits of phosphatidylinositol-3-kinase, p110 and p85, the phosphorylation of Akt and up-regulates the expression of p53 in prostate cancer cells . (Medscan);The results showed that curcumin ameliorated the defective insulin signalling pathway by upregulating insulin-like growth factor -1R, IRS-2, PI3K, p-PI3K, Akt and p-Akt protein expr…	positive
vincristine	PID1	PID1	Q7Z2X4	positive	positive Regulation: vincristine --+> PID1	Furthermore, cell culture experiments in medulloblastomas and gliomas revealed that cisplatin, etoposide, and vincristine induced transcriptional upregulation of phosphotyrosine interaction domain containing 1 [34]. (Medscan)	dualrole
resveratrol	PDGFRB	PDGFRB	P09619	negative	negative DirectRegulation: resveratrol ---| PDGFRB	These results suggest a possibility that resveratrol may act as an inhibitor of PDGF receptor-خ² tyrosine kinase activity. (Medscan)	positive
doxorubicin	PDGFRB	PDGFRB	P09619	positive	positive Expression: doxorubicin --+> PDGFRB	The expression of platelet-derived growth factor-خ² receptor was increased in Adriamycin-rats compared to controls (Fig. 2 fourth row; P < 0.01), whereas خ±-خ±-smooth muscle actin positive myofibroblasts influx decreased under treatment with FTY720, there was no significant difference in platelet-derived growth factor-خ² receptor expression between untreated Adriamycin-rats and FTY720-treated Adr…	negetive
curcumin	PDGFRB	PDGFRB	P09619	negative	negative Expression: curcumin ---| PDGFRB	We previously demonstrated that curcumin significantly suppressed gene expression of platelet-derived growth factor-خ²R, EGFR, and type I and II transforming growth factor-خ² receptors in hepatic stellate cells in vitro (Zheng and Chen, 2004[Go], 2006[Go]; Zhou et al., 2007[Go]). (Medscan);... is a potent antioxidant, whose antioxidant capacity is 100-fold stronger than vitamin E/C.17 Curcumin ha…	positive
resveratrol	PDE5A	PDE5A	O76074	negative	negative Expression: resveratrol ---| PDE5A	Treatment with resveratrol increased nNOS and eNOS protein levels and reduced PDE5 protein levels. (Medscan);Treatment with resveratrol increased nNOS and eNOS mRNA and reduced PDE5 mRNA levels in the corpus cavernosum. (Medscan);Resveratrol increased nNOS and eNOS mRNA levels and reduced PDE5 mRNA levels compared to the sildenafil group (P<0.05). (Medscan)	positive	dual
quercetin	PDE5A	PDE5A	O76074	negative	Regulation: quercetin ---> PDE5A	Under our experimental conditions, only quercetin showed marked inhibitory activity against PDE 5A, with an IC 50 value of 1.9 خ¼M. (Medscan)	positive	dual
doxorubicin	PDE5A	PDE5A	O76074	unknown	DirectRegulation: doxorubicin ---> PDE5A	Furthermore, considering the specificity of this drug, these studies suggest that PDE-5 is the molecular target for attenuating Doxorubicin cardiotoxicity. (Medscan);Our results also showed that doxorubicine treatment caused differential regulation of PDE5, contractile and cytoskeletal proteins in the left ventricule and ... (Medscan)	unknown	dual
curcumin	PDE5A	PDE5A	O76074	negative	negative Regulation: curcumin ---| PDE5A	Interestingly, we have previously shown that curcumin, which non-selectively inhibits purified phosphodiesterase1 to PDE5, inhibits cell proliferation, cell migration and cell cycle progression in B16-F10 melanoma cell line by interacting selectively with PDE1A (19). (Medscan);Curcuminoids (1-3) mildly inhibited PDE5 (half maximal inhibitory concentration (IC50 )â€‰=â€‰18â€‰آµm): the metamethoxyl…	positive	dual
vincristine	PCNA	PCNA	P12004	positive	positive Regulation: vincristine --+> PCNA	In vincristine-induced multinucleate cells, a discrepancy between PCNA-distribution and BrdU-incorporation in sister nuclei was sometimes seen. (Medscan)	negetive
hesperetin	PCNA	PCNA	P12004	negative	negative Expression: hesperetin ---| PCNA	hesperetin administration however significantly reduced PCNA expression dose dependently ( ). (Medscan);Treatment with hesperetin gradually attenuated PCNA expression in renal cells in a dose dependent manner suggesting it to have a potent anti-hyperproliferative activity. (Medscan);hesperetin prevented liver morphological damage, proliferating cell nuclear antigen (PCNA) expression and oxidative…	positive
vincristine	PARP1	PARP1	P09874	unknown	Regulation: vincristine ---> PARP1	These findings suggest that inhibition of doxorubicin-induced PARP-1 activity by vincristine at least partly contributed to its protective effect. (Medscan);Our results showed the SKVCR cells expressed greater amounts of cleaved caspase-3 and cleaved poly (ADP-ribose) polymerase, and apoptosis rate also increased after vincristine treatment. (Medscan);of cisplatin-or vincristine-induced cleaved p…	unknown
vincristine	PAK	PAK1	Q13153	positive	positive Regulation: vincristine --+> PAK	Nocodazole, vincristine, vinblastine and taxol induce p21-activated kinase as well as p38 mitogen-activated protein kinase in mitotically arrested HeLa cells, and p21-activated kinase phosphorylates Bad, which is an anti-apoptotic protein when phosphorylated. (Medscan)	negetive
vincristine	ORM1	ORM1	P02763	unknown	Binding: vincristine ---- ORM1	Effect of D,L-verapamil, verapamil enantiomers and verapamil metabolites on the binding of vincristine to alpha 1-acid glycoprotein. (Medscan);Vincristine binding to solutions of alpha 1-acid glycoprotein (AGP, 2 mg/ml) and the effect of D,L-verapamil, verapamil enantiomers and the verapamil metabolites norverapamil and D617 were investigated in vitro using equilibrium dialysis and 3H-labelled vi…	unknown
hesperetin	OPRK1	OPRK1	P41145	positive	positive Regulation: hesperetin --+> OPRK1	These results suggest that direct or indirect activation of the خ؛-opioid receptor by hesperetin produces antidepressant-like effects in the mouse forced swimming test. (Medscan)	negetive
vincristine	ODC1	ODC1	P11926	negative	negative Regulation: vincristine ---| ODC1	Systemic administration of single doses of either vincristine (1 mg/kg) or vinblastine (5 mg/kg) immediately prior to axotomy attenuated ornithine decarboxylase induction in ipsilateral dorsal root ganglia by 39% and 47%, respectively. (Medscan)	positive
vincristine	NRAS	NRAS	P01111	negative	negative Regulation: vincristine ---| NRAS	Western blot analysis showed that pCSH1-shNR-induced downregulations of N-Ras and total Ras were potentiated by vincristine. (Medscan)	positive
hesperetin	NR3C1	NR3C1	P04150	positive	positive Expression: hesperetin --+> NR3C1	In addition, hesperetin inhibited corticotropin release factor mRNA expression in hypothalamus and up-regulated glucocorticoid receptor protein expression in paraventricular nucleus among Chronic unpredictable mild stress rats. (Medscan)	negetive
vincristine	NR1I2	NR1I2	O75469	positive	positive Expression: vincristine --+> NR1I2	Therefore, Vincristine induced ABCB1 gene expression may occur as a result of PXR mediated mechanisms, so that when Vincristine down-regulates the expression of PXR gene, the inductive effect of Vincristine on ABCB1 gene disappears. (Medscan);Indeed, several anticancer drugs (vincristine, vinblastine, cyclophosphamide, ifosfamide, docetaxel, Xutamide and tamoxifen) were shown to increase P-glycop…	unknown
resveratrol	NR1H3	NR1H3	Q13133	positive	Expression: resveratrol ---> NR1H3	In THP-1 macrophages, resveratrol induced LXR-خ± expression up to fourfold after 24 h. (Medscan);Resveratrol induced also a significant and concentration-dependent increase in LXR-خ± mRNA levels in human monocyte-derived macrophages ( B). (Medscan);These results suggest that resveratrol can potentially induce LXR-خ± expression in human macrophages also when activated by M-CSF in in vivo condition…	negetive
quercetin	NR1H3	NR1H3	Q13133	positive	positive Expression: quercetin --+> NR1H3	The quercetin-mediated induction of PPARخ³ and LXRخ± protein expression occurred earlier than that of ABCA1 protein expression. (Medscan);The unique findings that we made in the current study were that quercetin was also able to increase the expression of PPARخ³ and LXRخ± genes. (Medscan);It was found that liver X receptorخ± mRNA and protein expressions were increased significantly after querceti…	negetive
doxorubicin	NR1H3	NR1H3	Q13133	negative	negative Expression: doxorubicin ---| NR1H3	Doxorubicin reduces the expression of PPARخ³ and LXRخ± genes in HepG2 cells (Medscan);Doxorubicin reduces PPARخ³ and LXRخ± levels in HepG2 cells. (Medscan)	positive
curcumin	NR1H3	NR1H3	Q13133	positive	positive Expression: curcumin --+> NR1H3	Liver X receptorخ±-mRNA, which encodes a regulator of several ABC transporters, was significantly induced at intermediate curcumin concentrations. (Medscan);Real-time PCR analysis showed that pwtAMPKخ±2 also enhanced curcumin-induced LXRخ± transcription (right panel in A), which supported the effects of curcumin-induced activation of adenosine monophosphate-activated protein kinase on PPARخ³ acti…	negetive
hesperetin	NQO1	NQO1	P15559	positive	Expression: hesperetin ---> NQO1	We found that both berberine and hesperetin induced NQO-1 gene expression. (Medscan);Berberine and hesperetin-mediated NQO-1 induction were also mediated by small GTPase pathway (data not shown). (Medscan);Combined intake of R and hesperetin with the diet led to additivity of their action on the expression of Hmox1 gene and to synergism in the effect on the expression of genes NQO1 and CYP3A1. (M…	negetive
vincristine	NPM1	NPM1	P06748	negative	negative Expression: vincristine ---| NPM1	Although vincristine dose-and time-dependently inhibited PDGF-Rخ² protein expression it only marginally inhibited nucleophosmin/ ALK expression (Fig. 6C). (Medscan)	positive
silibinin	NAD(P)H oxidase	NOX1	Q9Y5S8	negative	negative Regulation: silibinin ---| NAD(P)H oxidase	It was also demonstrated that silybin ( 1a) inhibits protein kinase C translocation and NADPH oxidase activity in phorbol-myristate-acetate-stimulated neutrophils in a concentration dependent manner, and an increase in lipid solubility by methylation of the phenolic hydroxyl groups of 1a ( 1aâ†’ 1b) improves its antioxidant ability presumably via enhanced penetration through the membrane lipid bi…	positive
resveratrol	NAD(P)H oxidase	NOX1	Q9Y5S8	negative	negative Expression: resveratrol ---| NAD(P)H oxidase	Resveratrol has been shown to up-regulate the expression of eNOS in mouse aorta and to down-regulate the expression of NAD(P)H oxidase, an enzyme involved in the production of reactive oxidant species, suggesting that the improvement of vascular function generated by resveratrol may be related both to the increase of nitric oxide formation and to the decrease of reactive oxidant species productio…	positive
quercetin	NAD(P)H oxidase	NOX1	Q9Y5S8	negative	negative DirectRegulation: quercetin ---| NAD(P)H oxidase	It had been reported that quercetin, a flavonoid, inhibits oxygen consumption in whole cells and acts as an inhibitor of NADPH oxidase in subcellular fractions but the mechanisms of actions have remained unknown. (Medscan);Quercetin prevented the decrease in nuclear translocation of Nrf2, a key regulator of the antioxidant response, and the increase in reactive oxygen species levels induced by IN…	positive
hesperetin	NAD(P)H oxidase	NOX1	Q9Y5S8	unknown	Expression: hesperetin ---> NAD(P)H oxidase	hesperetin and glucosyl hesperetin ingestion for 8 wk significantly prevented hypertension and suppressed the mRNA expression of NADPH oxidase subunits and thromboxane A2 synthase in spontaneously hypertensive rat aortas. (Medscan);In conclusion, this study provides evidence that the continuous ingestion of hesperetin alters the gene expression of vascular regulatory molecules, such as NADPH oxid…	unknown
doxorubicin	NAD(P)H oxidase	NOX1	Q9Y5S8	positive	positive Regulation: doxorubicin --+> NAD(P)H oxidase	Because doxorubicin-triggered apoptosis occurs in cardiac cells along with increased oxidative stress, we tested the new hypothesis that (i) doxorubicin activates NADPH oxidases and that (ii) NADPH oxidases participate to the apoptotic pathway activation. (Medscan);First, we evaluated whether DPI and apocynin were able to reduce the 1hr doxorubicin-induced NADPH oxidase activity. (Medscan);As NAD…	negetive
curcumin	NAD(P)H oxidase	NOX1	Q9Y5S8	negative	negative Expression: curcumin ---| NAD(P)H oxidase	Although we did not examine NF-خ؛B activation, it is now well-known that curcumin suppresses activation of NF-خ؛B, and thereby inhibits expression of iNOS, NAD(P)H-oxidases and many inflammatory cytokines ( ). (Medscan);However, NADPH-oxidase mRNA expression was significantly attenuated by curcumin administration in the downhill running mice (P<0.05, B) To identify the effect of curcumin administ…	positive
resveratrol	NOTCH2	NOTCH2	Q04721	positive	positive Expression: resveratrol --+> NOTCH2	Treatment with resveratrol produced a fourfold increase in NOTCH2 expression prior to apoptosis (4.05آ±0.20). (Medscan);However, in medulloblastoma cells, resveratrol was found to have no effect on Notch signaling members (133) and the expression of Notch-1 and Notch-2 was actually found to be up-regulated by resveratrol in these cells. (Medscan);shown that resveratrol induces Notch-2 mRNA expres…	negetive
quercetin	NOTCH2	NOTCH2	Q04721	negative	negative Expression: quercetin ---| NOTCH2	Genistein and Quercetin can decrease levels of Notch1 and Notch2 protein, respectively, and then decrease the proliferation rates of cancer cell lines ( ) ( ). (Medscan)	positive
doxorubicin	NOTCH2	NOTCH2	Q04721	positive	positive Regulation: doxorubicin --+> NOTCH2	Next, we examined the effect of Notch2 agonistic monoclonal antibody on the adriamycin-induced Notch2 activation. (Medscan);Figure 3 | Notch2 is activated in adriamycin-treated cultured podocytes and Notch2 agonistic monoclonal antibody rescues damaged podocytes from apoptosis. (Medscan)	negetive
curcumin	NOTCH2	NOTCH2	Q04721	negative	negative Expression: curcumin ---| NOTCH2	Curcumin decreased the expression of Notch2 receptor protein and mRNA. a Notch2 protein expression using immunohistochemistry staining (light microscopy, أ—400). b Notch2 mRNA expression using RT-PCR. c The quantitative data of the protein and mRNA expression of Notch2 receptor. (Medscan)	positive
vincristine	NOTCH1	NOTCH1	P46531	unknown	Binding: vincristine ---- NOTCH1	... NOTCH1 receptor by the presenilin/خ³-secretase complex using خ³-secretase inhibitors , alone or in combination with vincristine or dexamethasone [60â€“62]; (ii) specific NOTCH1 inhibitory antibodies binding the negative regulatory region of the NOTCH1 receptor [63,64]; (iii) stapled peptides such as SAHM1 that target the NOTCH1 transcriptional complex [65]; (iv) therapeutic targeting of downs…	unknown
silibinin	NOTCH1	NOTCH1	P46531	negative	negative Expression: silibinin ---| NOTCH1	silybin treatment decreased Notch1, RBP-Jk, Hes1, Bcl2, cyclin D1, and survivin expression, and increased Bax expression. (Medscan);In the present study, silibinin decreased Notch-1 mRNA and protein level. (Medscan);In the present study, silibinin increased reactive oxygen species generation (Fig. 2B) and inhibited Notch-1 protein expression (Fig. 4B). (Medscan)	positive
resveratrol	NOTCH1	NOTCH1	P46531	negative	Expression: resveratrol ---> NOTCH1	In addition to these effects, resveratrol increased levels of full length Notch1 and the active Notch1 intracellular domain . (Medscan);In order to overcome such limitations, recent studies have shown that "natural agents", which are typically non-toxic to humans, including isoflavone, resveratrol, curcumin, withaferin-A, and others, could inhibit the Notch-1 expression. (Medscan);Furthermore, th…	positive
quercetin	NOTCH1	NOTCH1	P46531	negative	negative Expression: quercetin ---| NOTCH1	Genistein and Quercetin can decrease levels of Notch1 and Notch2 protein, respectively, and then decrease the proliferation rates of cancer cell lines ( ) ( ). (Medscan);It has been reported that quercetin decreases the levels of Notch1 protein and its active fragment in a leukemia cell line with constitutive Notch1 activation (Kawahara et al., 2009) and has a synergistic effect with GSIs on Notc…	positive
doxorubicin	NOTCH1	NOTCH1	P46531	positive	positive Expression: doxorubicin --+> NOTCH1	Doxorubicin promoted expression of AKT1, Notch1, and PTEN in human gastric cancer cells. (Medscan);Dual-luciferase assay clearly demonstrated that decreased or deleted NF-kappaB binding sites could downregulate or even block the doxorubicin-induced Notch1 transcription; these results suggest that NF-kappaB has a positive regulation role on Notch1 transcription. (Medscan);Recently, De Angelis et a…	negetive
curcumin	NOTCH1	NOTCH1	P46531	negative	negative DirectRegulation: curcumin ---| NOTCH1	Downregulation of Notch1 signaling by a Notch1 inhibitor curcumin, inhibits tumor growth in human HCC (32). (Medscan);We sought to evaluate the role of Notch1 in hepatocellular cancer , and evaluate the therapeutic efficacy of curcumin, a known Notch1 inhibitor. (Medscan);In this review we summarise the ability of curcumin to interfere with signalling pathways Wnt, Hedgehog, Notch, Signal Transdu…	positive
silibinin	NOS3	NOS3	P29474	negative	negative Expression: silibinin ---| NOS3	We found that silibinin could not only radiosensitize endothelial cells by reducing the levels of VEGF, eNOS and MMPs but also showed potent inhibition of PCa cell migration and invasion. (Medscan);We found that silibinin could not only radiosensitize endothelial cells by reducing the levels of VEGF, eNOS and MMPs but also showed potent inhibition of PCa cell migration and invasion. (Medscan);In …	positive
resveratrol	NOS3	NOS3	P29474	positive	positive Expression: resveratrol --+> NOS3	Incubation of Human umbilical vein endothelial cells with resveratrol for 60 min increased the protein expressions of phosphorylated eNOS at Ser1177 in a concentration-dependent manner, whereas the expression of total eNOS remained unchanged ( A and B). (Medscan);It is interesting to note that both ethanol and resveratrol increase eNOS expression in intact cells . (Medscan);Moreover, this dose of…	negetive
quercetin	NOS3	NOS3	P29474	positive	Expression: quercetin ---> NOS3	Hepatic eNOS expression was appreciably increased after the treatment with Cadmium and quercetin, when compared with rats treated solely with Cadmium. (Medscan);Aktoz etآ al.11 demonstrated that ischemia/reperfusion of 5آ h causes obvious injury to the testis, and the administration of Quercetin improved the histopathological parameters, increased the expression of testicular eNOS, and increased …	negetive
hesperetin	NOS3	NOS3	P29474	positive	positive Regulation: hesperetin --+> NOS3	It is likely that other mechanisms are involved in the hypotensive effects of hesperetin; for example, it has been reported that hesperetin increases endothelial nitric oxide synthase activity, NO production, and the phosphorylation of Akt and endothelial nitric oxide synthase in human umbilical vein endothelial cells . (Medscan);In vitro studies demonstrated that hesperetin stimulates endothelia…	negetive
doxorubicin	NOS3	NOS3	P29474	positive	positive Expression: doxorubicin --+> NOS3	Kalivendi et al. demonstrated that doxorubicin treatment causes an increase in eNOS transcription and protein activity in bovine aortic endothelial cells and pre-treatment with antisense eNOS mRNA causes a decrease in doxorubicin-induced apoptosis. (Medscan);Doxorubicin also induces transcription of endothelial nitric oxide synthase and increases the activity of the expressed protein in endotheli…	negetive
curcumin	NOS3	NOS3	P29474	negative	Expression: curcumin ---> NOS3	In the heart of diabetic rats, curcumin has been shown to reduce eNOS and iNOS levels and its activity is associated with a reduction in oxidative damage to both DNA and protein . (Medscan);Treatment with curcumin restored the endothelium-dependent relaxation, increased eNOS protein levels, and decreased superoxide production. (Medscan);In contrast to results from disease models ( ), the present …	positive
silibinin	NOS2	NOS2	P35228	negative	negative Expression: silibinin ---| NOS2	Pretreatment with silibinin significantly inhibited intrahepatic induction of iNOS mRNA ( ) and clearly reduced the amount of concanavalin A-induced iNOS protein within the liver ( ). (Medscan);More specifically, the inclusion of non-toxic flavanoid, silibinin as supplement diet has been shown to suppress the tumor growth, angiogenesis and metastases at distant sites in the transgenic adenocarcin…	unknown
resveratrol	NOS2	NOS2	P35228	negative	negative Expression: resveratrol ---| NOS2	Furthermore resveratrol decreased the expression of inflammatory markers as COX2 and iNOS by inhibiting agonists-induced NF-خ؛B activation . (Medscan);In addition, resveratrol suppressed the EAE-induced overexpression of proinflammatory transcripts iNOS and IL-1خ² and upregulated the expression of anti-inflammatory transcripts arginase 1 and IL-10 cytokine in the brain. (Medscan);Meanwhile, Li et…	unknown
quercetin	NOS2	NOS2	P35228	negative	negative Expression: quercetin ---| NOS2	With respect the latter property, numerous studies have demonstrated that quercetin inhibits lipopolysaccharide-induced iNOS expression and Nitric oxide production in different cellular types . (Medscan);This might suggest that structural variation of quercetin improves the inhibitory activity on lipopolysaccharide-stimulated iNOS expression in J774A.1 cells. (Medscan);Furthermore, the expression…	unknown
hesperetin	NOS2	NOS2	P35228	negative	negative Expression: hesperetin ---| NOS2	These inhibitions were partly due to the inhibition at protein expression levels, because iNOS protein expression was significantly suppressed by the treatment of hesperetin. (Medscan);Whereas, hesperetin intake in rats inhibited iNOS and ultimately to nitric oxide production, thereby by alleviating renal inflammation and damage. (Medscan);Results revealed that hesperetin pretreatment significant…	unknown
doxorubicin	NOS2	NOS2	P35228	positive	positive Expression: doxorubicin --+> NOS2	This suggests that iNOS gene expression is selectively induced by Doxorubicin after 72 h of Doxorubicin treatment in mouse heart. (Medscan);... conform well to other studies reporting that doxorubicine caused a significant elevation of cardiac nitric oxide levels due to increased expression of iNOS ... (Medscan);Treatment with Carbon monoxide-releasing molecule-2 (30 mg/kg, intraperitoneally) sig…	unknown
curcumin	NOS2	NOS2	P35228	negative	negative Expression: curcumin ---| NOS2	Curcumin, a plant extract known to inhibit iNOS expression by preventing the nuclear import of NF-خ؛B, abrogated relaxin-induced iNOS expression. (Medscan);The present finding suggest that curcumin could have an effect on the expression of p53, iNOS, and TGF-خ² in oral submucous fibrosis, and thus, could prove to be an effective chemopreventive agent for its management. (Medscan);Relaxin up-regul…	unknown
resveratrol	NOS1	NOS1	P29475	positive	positive Expression: resveratrol --+> NOS1	The present study is the first one providing the functional evidence that resveratrol could effectively suppresses calcium-mediated microglial activation ( ), reduces pro-inflammatory cytokine and nNOS levels ( ), decreases oxidative damage ( B), and successfully rescues hippocampal neurons ( C) of adult rats from Acute bacterial meningitis induced neuronal injury. (Medscan);In addition to increa…	negetive
doxorubicin	NOS1	NOS1	P29475	negative	negative Expression: doxorubicin ---| NOS1	Doxorubicin, paclitaxel and docetaxel induced oxidative stress, DNA damage and changes in expression of TNF-خ±, nNOS and PARP-1 in the rat brain. (Medscan);Doxorubicin, paclitaxel and docetaxel induced oxidative stress, DNA damage and changes in expression of TNF-خ±, nNOS and PARP-1 in the rat brain. (Medscan);Doxorubicin treatment at 5 آµM for 24 h increased the amount of iNOS protein without af…	positive
curcumin	NOS1	NOS1	P29475	positive	positive Expression: curcumin --+> NOS1	As shown in , the expression of nNOS in the prefrontal cortex, amygdala and hippocampus, were enhanced significantly after treatment with curcumin as compared to vehicle treatment groups (F3, 44=13.63, p < 0.05). (Medscan);As shown in , the expression of nNOS in the memory-prefrontal cortex, amygdala and hippocampus, was enhanced significantly after treatment with curcumin as compared to vehicle …	negetive
vincristine	NONO	NONO	Q15233	positive	positive Regulation: vincristine --+> NONO	Vincristine also induced 3 small forms of p54 nrb (Spots x, y and z). (Medscan);To study if the vincristine-induced forms of p54 nrb are phosphorylated, an "in vitro" dephosphorylation assay was used. (Medscan);Vincristine-induced forms of p54 nrb (c,d,e,f, g and h) were undetected after خ»-PPase treatment, clearly indicating that these vincristine-induced forms are phosphorylated ( ). (Medscan)	negetive
hesperetin	NMUR2	NMUR2	Q9GZQ4	positive	positive Regulation: hesperetin --+> NMUR2	hesperetin and nobiletin contained in citrus flavonoids were found to effectively activate NMU2R. (Medscan);hesperetin and nobiletin contained in citrus flavonoids can activate NMU2R. (Medscan)	unknown
vincristine	NGFR	NGFR	P08138	unknown	Expression: vincristine ---> NGFR	Moreover, this increase in p75NGFr mRNA following transection is dependent on a signal from the injured site, since blockage of axonal transport with vincristine also blocks the increased p75NGFr mRNA levels. (Medscan);Vincristine applied proximal but not distal to the crush prevents p75NGFr induction. (Medscan)	unknown
resveratrol	NGF	NGF	P01138	negative	negative Expression: resveratrol ---| NGF	Attenuation of oxidative stress and inflammatory response after resveratrol treatment significantly inhibited NGF expression, and protected against sympathetic neural remodeling. (Medscan);However, administration of Resveratrol inhibited the increase of NGF protein levels compared to that of the EtOH group ( ). (Medscan);Furthermore, resveratrol might mediate increased-NGF level to suppress the p…	positive
hesperetin	NGF	NGF	P01138	positive	Expression: hesperetin ---> NGF	hesperetin treatment potentiated plasticity, increasing the BDNF and NGF levels in the hippocampus after olfactory bulbectomy. (Medscan);hesperetin treatment modulated changes in depression and memory tests through its anti-inflammatory properties, as well as BDNF and NGF upregulation and regulation of acetylcholinesterase activity, in the hippocampus of mice in the model induced by olfactory bul…	negetive
doxorubicin	NGF	NGF	P01138	positive	positive Regulation: doxorubicin --+> NGF	We could con-pressor BRCA, PMA, okadaic acid, TGFخ², calcium, butyrate, firm that when Hypoxia inducible factor-1خ± is depleted, doxorubicin mainly induced lovastatin, trichostatin and nerve growth factor to name a few.41-47 apoptosis, assessed by PARP-cleavage and activation of caspase-3 Importantly, the SP1-mediated activation of the p21 promoter in (Fig. 5B). (Medscan)	negetive
curcumin	NGF	NGF	P01138	positive	positive Expression: curcumin --+> NGF	Mechanistically, we extrapolated that Curcumin promoted neuronal regeneration via modulating bFGF/NGF/TrkA/Hsp70 expressions in the substantia nigra, and then protected intercalatum neurons from damages associated with oxidative stress and neurotoxicity, thereby ameliorating neuro-functions. (Medscan);In an attempt to characterize a potential mechanism through which curcumin or amitriptyline regu…	negetive
vincristine	NFKBIA	NFKBIA	P25963	positive	positive Regulation: vincristine --+> NFKBIA	(B) The increased p-p65 and the decreased Iخ؛B-خ± induced by vincristine were significantly attenuated but not reversed by L-TAMS. (Medscan)	positive
silibinin	NFKBIA	NFKBIA	P25963	positive	positive Expression: silibinin --+> NFKBIA	In this study, we also found that silibinin up-regulated the protein levels of nuclear factor خ؛B , p-nuclear factor خ؛B (an active form of nuclear factor خ؛B) and p-I-kappaBخ± (p-I-خ؛Bخ±), and down-regulated the protein level of I-خ؛Bخ± ( A ). (Medscan);In the studies assessing molecular mechanism of this effect, silibinin treatment resulted in a significant increase in the level of Iخ؛Bخ± with …	positive
resveratrol	NFKBIA	NFKBIA	P25963	negative	negative Expression: resveratrol ---| NFKBIA	The results showed that treatment of resveratrol and exposure to UV radiation (30 mJ/cm 2) independently resulted in downregulation of NF-خ؛ B gene and upregulation of Iخ؛ Bخ± gene expression in A431 cells ( A). (Medscan);However, combination treatment with resveratrol and UVB resulted in greater modulation of the expression of NF-خ؛ B and Iخ؛ Bخ± genes in A431 cells. (Medscan);C shows that overn…	negetive
quercetin	NFKBIA	NFKBIA	P25963	negative	negative Expression: quercetin ---| NFKBIA	Quercetin restored the depletion of total MyD88, IRAK1, TRAF6, TAK1 and Iخ؛Bخ± expression, and inhibited lipopolysaccharide-stimulated TAK1 and inhibitory NF-خ؛B kinaseخ±/خ² phosphorylations, suggesting its upstream inhibitory effect early in the signaling event through the inhibition of phosphatidylinositol 3-kinase tyrosine phosphorylation and disruption of its regulatory unit association with …	negetive
doxorubicin	NFKBIA	NFKBIA	P25963	negative	negative Expression: doxorubicin ---| NFKBIA	A shows a marked difference in the kinetics of adriamycin-stimulated Iخ؛Bخ± and p105 degradations and p50 and p65 translocation in the adriamycin-sensitive GLC 4 cells. (Medscan);adriamycin-stimulated Iخ؛Bخ± degradation was detectable only at 4 h ( A, lane 5). (Medscan);Surprisingly, adriamycin induced activation of nuclear factor-خ؛B in a time- and dose-dependant manner by the Iخ؛Bخ± degradation…	negetive
curcumin	NFKBIA	NFKBIA	P25963	unknown	Expression: curcumin ---> NFKBIA	Curcumin suppressed the protein expression of Iخ؛Bخ± that is an NF-خ؛B-regulated gene. (Medscan);Curcumin treatment also increased Iخ؛B-خ± expression within cytosol that too inhibited nuclear translocation of nuclear factor-خ؛B ( D and E). (Medscan);This finding is consistent with our findings that FC as well as curcumin suppressed the overexpression of phosphorylated Iخ؛Bخ±. (Medscan)	unknown
vincristine	NFKBI	NFKBI	P25963	negative	negative Expression: vincristine ---| NFKBI	By Western blotting, we observed that vincristine caused Iخ؛B-خ± degradation and bcl-2 phosphorylation ( ), whereas our previous study indicated خ³-radiation by itself has no effect on either Iخ؛B-خ± or bcl-2 proteins in BCap37 cells ( ). (Medscan);In addition, this study also found that خ³-radiation was able to inhibit vincristine-induced Iخ؛B-خ± degradation and bcl-2 phosphorylation, and increa…	unknown
hesperetin	NFKBI	NFKBI	P25963	negative	negative Regulation: hesperetin ---| NFKBI	hesperetin (50 خ¼M) blocked the activation of acetaldehyde-induced Iخ؛B phosphoryation in a dose-dependent manner ( ). (Medscan)	unknown
vincristine	NF-kB	NFKB1	P19838	positive	positive Regulation: vincristine --+> NF-kB	Several studies have indicated that chemotherapeutic agents, such as etoposide, CPT-11, adriamycin, vincristine, and taxol, can induce nuclear factor-kappa B activation ( ). (Medscan);Since the above results suggest that the upregulation of nuclear factor-خ؛B activity by doxorubicin hydrochloride and Vincristine sulfate could render the cells less prone to apoptosis, we next examined if a combina…	negetive
silibinin	NF-kB	NFKB1	P19838	negative	negative Expression: silibinin ---| NF-kB	In this study, we also found that silibinin up-regulated the protein levels of nuclear factor خ؛B , p-nuclear factor خ؛B (an active form of nuclear factor خ؛B) and p-I-kappaBخ± (p-I-خ؛Bخ±), and down-regulated the protein level of I-خ؛Bخ± ( A ). (Medscan);Treatment of Peripheral blood mononuclear cell with silibinin, mainly at 50خ¼M, induced a significant inhibitory effect on the expression of NF-…	positive
resveratrol	NF-kB	NFKB1	P19838	negative	negative Expression: resveratrol ---| NF-kB	However, combination treatment with resveratrol and UVB resulted in greater modulation of the expression of NF-خ؛ B and Iخ؛ Bخ± genes in A431 cells. (Medscan);On the other hand, polyphenols, such as curcumin, resveratrol and catechins, have been reported to affect nuclear Nuclear factor kappa B expression and chromatin remodeling through modulation of histone deacetylase and DNA methyl transferas…	positive
quercetin	NF-kB	NFKB1	P19838	negative	negative Expression: quercetin ---| NF-kB	Furthermore, quercetin inhibits tumour cell growth by downregulating the expression of PCNA, GST-P, NF-خ؛B and Bcl-2 and upregulating caspase-3 expression ( ). (Medscan);And also, quercetin, in both high and low concentrations, had an inhibitory role in p-NF-خ؛B and TNF-خ± expression. (Medscan);Kaempferol and quercetin also inhibit LPS-induced nitrite oxide and nuclear factor-kappa B production i…	positive
hesperetin	NF-kB	NFKB1	P19838	negative	negative Expression: hesperetin ---| NF-kB	hesperetin oral administration provided protection to rats from renal inflammation by inhibiting NFخ؛B expression in cortico-medullary region of kidney due to APAP overdose. iNOS is one of three key enzymes generating nitric oxide from the amino acid l-arginine. iNOS gene expression and subsequent mRNA translation is controlled by various agonists, especially pro-inflammatory mediators such as NF…	positive
doxorubicin	NF-kB	NFKB1	P19838	positive	positive DirectRegulation: doxorubicin --+> NF-kB	While particularly etoposide is known to activate NF-خ؛B transcriptional responses, doxorubicin is known to be a weak inducer of NF-خ؛B transcriptional activity and might in certain cell types even lead to a repression of NF-خ؛B-dependent gene transcription ( ). (Medscan);Here, we have reported that adriamycin is a potent inducer of p53 and NF-kB transcription factors in myocardium. (Medscan);In …	negetive
curcumin	NF-kB	NFKB1	P19838	negative	negative DirectRegulation: curcumin ---| NF-kB	These results are in agreement with previous reports showing that curcumin is a potent inhibitor of NF-خ؛B activation in other cells . (Medscan);Since curcumin is a potent inhibitor of transcriptional factors AP-1 and NF-خ؛B, we assumed that this reagent might be a regulator of osteoclast apoptosis, because many studies have demonstrated that these transcriptional factors are associated with apop…	positive
silibinin	NFE2L2	NFE2L2	Q16236	positive	positive Expression: silibinin --+> NFE2L2	Silibinin decreased the NADPH oxidase, iNOS and nuclear factor kappaB over expression by arsenic and upregulated the Nrf2 expression in the renal tissue [275]. (Medscan);Initially, 6 agents with known cancer chemopreventive or Nrf2-activating properties [sulforaphane ( ), CDDO-Me ( ), CDDO-Im ( ), oltipraz ( ), ebselen ( ), and silibinin ( )] were screened for ability to induce expression of GSH …	negetive
resveratrol	NFE2L2	NFE2L2	Q16236	positive	positive Expression: resveratrol --+> NFE2L2	The levels of Nrf2 detected by immunofluorescence were increased in cells treated with 50 or 75 آµM resveratrol compared with control cells ( ). (Medscan);Resveratrol has antioxidant effects through several mechanisms, such as scavenging reactive oxygen species , inhibiting production of reactive oxygen species by inflammatory cells , inhibiting vascular nicotinamide adenine dinucleotide phosphat…	negetive
quercetin	NFE2L2	NFE2L2	Q16236	positive	positive Expression: quercetin --+> NFE2L2	Quercetin induces antioxidant response element-driven transcription activity via the upregulation of Nrf2 mRNA and by stabilizing Nrf2 . (Medscan);Among the group of neuroprotective flavonoids, only fisetin, quercetin and kaempferol increased Nrf2 levels ( ). (Medscan);However, in human HepG2 cells, quercetin enhanced antioxidant response element activity by upregulating Nrf2 expression, preventi…	negetive
hesperetin	NFE2L2	NFE2L2	Q16236	positive	Expression: hesperetin ---> NFE2L2	hesperetin-mediated expression of Nrf2 and upregulation of antioxidant status in senescent rat heart. (Medscan);hesperetin upregulated the protein levels of nuclear factor erythroid 2-related factor 2, which is responsible for maintaining the antioxidant status of the cell. (Medscan);In addition, hesperetin markedly up-regulated the expression of Nrf2, HO-1 and PPARخ³ in the liver of diethylnitro…	negetive
doxorubicin	NFE2L2	NFE2L2	Q16236	positive	positive Expression: doxorubicin --+> NFE2L2	Doxorubicin caused a significant increase in the total amount of Nrf2 protein to 194.4آ±22.6% of the control samples (meanآ±SEM, p<0.05) ( A and B). (Medscan);In contrast, in S9A-expressing podocytes, the doxorubicin-elicited Nrf2 expression and nuclear accumulation, and heme oxygenase 1 expression was markedly blunted, accompanied by exacerbated apoptosis and disruption of actin cytoskeleton int…	negetive
curcumin	NFE2L2	NFE2L2	Q16236	positive	positive Expression: curcumin --+> NFE2L2	Since curcumin is also known to stimulate Nrf2 expression , it appears that the antioxidant function of curcumin may be mediated via an Nrf2-antioxidant response elements-glutamate-cysteine ligase catalytic subunit axis. (Medscan);In agreement with the bisulfite sequencing results, MeDIP analysis revealed that curcumin significantly reduced the anti-mecyt antibody binding to the first 5 CpGs of N…	negetive
quercetin	NFATC3	NFATC3	Q12968	negative	negative Expression: quercetin ---| NFATC3	It indicated that Quercetin inhibited existed levels of VEGF, VEGFR2 and NFATc3. (Medscan);It indicated that Quercetin down-regulated VEGF, VEGFR2, and NFATc3 gene expression. (Medscan);It indicated that Quercetin reduced VEGF, VEGFR2, and NFATc3 protein levels. (Medscan)	positive
doxorubicin	NFATC3	NFATC3	Q12968	positive	positive Regulation: doxorubicin --+> NFATC3	In contrast to NFAT5, the other rel/NFخ؛B/NFAT family proteins, such as NFAT4 and NFخ؛B, are activated by doxorubicin through Ca2+/calcineurin and Fas/Fas ligand pathways in cardiac myocytes, respectively (44, 45). (Medscan);In the present study, we found that NFATc3 had higher expression than any other member of the nuclear factor of activated T cells family and was visibly enhanced after Adriam…	negetive
vincristine	NEFH	NEFH	P12036	unknown	Regulation: vincristine ---> NEFH	We observed that Vincristine sulphate treatment induced 44% decrease of NF200-immunoreactivity in the sciatic nerves of Vincristine sulphate-treated rats (p \ 0.001) (Fig. 4e, f, q, r). (Medscan);In a similar manner to progesterone, prophylactic or corrective treatments with 5خ±-dihydroprogesterone and 3خ±,5خ±-THP were respectively able to prevent Vincristine sulphate-induced NF200 and intraepide…	unknown
resveratrol	NADH dehydrogenase (ubiquinone)	NDUFV1	P49821	unknown	Regulation: resveratrol ---> NADH dehydrogenase (ubiquinone)	Resveratrol treatment exhibited a significant restoration ( P < 0.05) in the activity of mitochondrial complex I, II and III in hippocampus of middle cerebral artery occlusion + RES group when compared with middle cerebral artery occlusion group. (Medscan);Interestingly, a previous work in HepG2 cells has shown the ability of resveratrol to stimulate mitochondrial complex I activity, leading to a…	unknown
quercetin	NADH dehydrogenase (ubiquinone)	NDUFV1	P49821	positive	positive DirectRegulation: quercetin --+> NADH dehydrogenase (ubiquinone)	Several flavonoids, quercetin, morin, and kaempferol, were reported to be potent inhibitors of cytochrome c reductase (P-450), which suggests that polyhydroxylated flavonoids, and maybe isoflavonoids, may reduce cancer risk by inhibiting the reduction of cytochrome P-450 (Buening et al. 1981 ). (Medscan);Quercetin up-regulates mitochondrial complex-I activity to protect against programmed cell de…	unknown
hesperetin	NADH dehydrogenase (ubiquinone)	NDUFV1	P49821	positive	positive Regulation: hesperetin --+> NADH dehydrogenase (ubiquinone)	In addition to these, hesperetin improves the mitochondrial complex I-IV enzymatic potential . (Medscan);Application of hesperetin, a main flavanone derivative in Citrus species, led to an increase in mitochondrial complex I-IV enzymatic activity . (Medscan);Also, hesperetin has been reported to enhance the mitochondrial complex I-IV enzymatic potential (22). (Medscan)	unknown
doxorubicin	NADH dehydrogenase (ubiquinone)	NDUFV1	P49821	negative	negative Regulation: doxorubicin ---| NADH dehydrogenase (ubiquinone)	It can be seen that Doxorubicin treatment remarkably diminished the activity of respiratory complex I in MCF-7 cells, while the activities of other tested enzymes in Doxorubicin-treated but still attached carcinoma cells were not significantly changed ( ). (Medscan);They report that adriamycin, rubidazone, 5-iminodaunorubicin and acridine orange bind to cardiolipin and inactivate the mitochondria…	unknown
curcumin	NADH dehydrogenase (ubiquinone)	NDUFV1	P49821	unknown	Regulation: curcumin ---> NADH dehydrogenase (ubiquinone)	NADH-CoQ reducase, also called NADH dehydrogenase or Complex I, is an enzyme in the mitochondrial respiratory chain that catalyzes the transfer of two electrons from NADH to coenzyme Q. In our study, we found that Curcumin was able to reduce the activity of NADH dehydrogenase in human lens epithelial B3 cells, which may induce human lens epithelial B3 mitochondria dysfunction, thereby affecting c…	unknown
resveratrol	NCF2	NCF2	P19878	negative	negative Expression: resveratrol ---| NCF2	Consistently, resveratrol markedly suppressed the increased activity of NADPH oxidase and Rac1, as well as the enhanced expression of p67(phox), p47(phox), and gp91(phox) induced by high glucose. (Medscan)	positive
doxorubicin	NCF2	NCF2	P19878	positive	positive Expression: doxorubicin --+> NCF2	Finally, qPCR revealed that adriamycin-induced expression of TNF-خ±, Iخ؛B-خ±, gp91(phox), p47(phox), and p67(phox) mRNA was blocked by salt restriction. (Medscan);NCF2 is upregulated by doxorubicin treatment in p53-positive HCT 116 cells but (Medscan);Our findings further show that doxorubicin increases the content of p67 phox and p47 phox in the microsomal fraction, which may enhance the product…	negetive
curcumin	NCF2	NCF2	P19878	negative	negative Expression: curcumin ---| NCF2	curcumin nanoparticles treatment remarkably suppressed the increased activity of Rac1, as well as the enhanced expression of p22(phox), p47(phox), p67(phox) and gp91(phox) induced by palmitate. (Medscan);Curcumin was found to inhibit the lipopolysaccharide-induced increases in microglial plasma membrane gp91phox and p67phox, as well as the increase in cytoplasmic p67phox ( , lane 3) although no s…	positive
hesperetin	NCF1	NCF1	P14598	negative	negative Expression: hesperetin ---| NCF1	Dietary glucosyl hesperetin decreased and hesperetin tended to decrease the expression of p47phox, a cytoplasmic subunit of NADPH oxidase (Fig. 1). (Medscan)	positive
resveratrol	NANOG	NANOG	Q9H9S0	negative	negative Expression: resveratrol ---| NANOG	Resveratrol suppresses spheroids and the self-renewal capacity of stem cells from human pancreatic cancer by inhibiting the expression of Nanog, Sox-2, cMyc, Oct-4 and ABCG2, and inhibits the self-renewal capacity of pancreatic cancer stem cells from KrasG12D transgenic mice ( ). (Medscan);We demonstrated that Nanog is a key factor for Glioma stem cell maintenance and that resveratrol suppresses …	positive
quercetin	NANOG	NANOG	Q9H9S0	negative	negative Expression: quercetin ---| NANOG	Nanog levels were significantly down-regulated after ABT737 or quercetin treatment (Fig. S1F). (Medscan);We have shown that quercetin inhibits the proliferation, adhesion and migration of NT2/D1 cells and downregulates the expression of pluripotency factors SOX2, Oct4 and Nanog. (Medscan)	positive
doxorubicin	NANOG	NANOG	Q9H9S0	positive	positive Expression: doxorubicin --+> NANOG	Interestingly, doxorubicin treatment effectively downregulated the protein and mRNA levels of plu-ripotency factors POU5F1/POU5F1, NANOG/NANOG and SOX2/SOX2, and upregulated the levels of TUBB3/TUBB3 and GATA6/GATA6 (Fig. 11F and G), suggesting that senescence induction inhibits the pluripotency and promotes differentiation of cancer stem cells. (Medscan);Doxorubicin significantly increased the a…	negetive
curcumin	NANOG	NANOG	Q9H9S0	negative	negative Expression: curcumin ---| NANOG	Recently, it was reported that the administration of diflourinated-curcumin (CDF), a novel analogue of the turmeric spice component curcumin, has antioxidant properties and inhibits tumor growth through reduced expression of EZH2, Notch-1, CD44, EpCAM, and Nanog and increased expression of let-7, miR-26a, and miR-101 (18). (Medscan);At optimal concentrations, curcumin greatly reduced expression l…	positive
resveratrol	myosin light chain	MYL3	P08590	positive	positive Regulation: resveratrol --+> myosin light chain	In addition, gene silencing of p190-guanosine triphosphatase-activating protein blocked the effects of resveratrol-induced AMP-activated protein kinase activation on myosin light chain, MYPT1 and Ras homolog gene family member A in vascular smooth muscle cells. (Medscan);In addition, gene silencing of p190-guanosine triphosphatase-activating protein blocked the effects of resveratrol-induced AMP-…	unknown
quercetin	myosin light chain	MYL3	P08590		Expression: quercetin ---> myosin light chain	Quercetin attenuates vascular contraction and inhibits the phenylephrine-induced increases in the expression of MLCK and phosphorylated myosin light chain (Medscan);... study indicated that quercetin affected phenylephrine-induced vascular contraction by inducing decreased expression of MLCK and phosphorylated myosin light ... (Medscan);... quercetin inhibits the phenylephrine-induced vascular co…	unknown
doxorubicin	myosin light chain	MYL3	P08590	negative	negative Expression: doxorubicin ---| myosin light chain	Doxorubicin down-regulates expression of a variety of cardiac muscle-specific proteins, including contractile proteins ( خ±-actinin, myosin light and heavy chains, troponin I, desmin), sarcoplasmic reticulum proteins (Ca 2+-adenosine triphosphatase, ryanodine receptor 2), mitochondrial proteins (iron-sulfur protein, ADP/ATP translocase, phosphofructokinase, Mt-CK), and others (creatine kinase, ph…	unknown
resveratrol	MYD88	MYD88	Q99836	negative	negative Expression: resveratrol ---| MYD88	Treatment with resveratrol significantly reduced the levels of TLR4, MyD88, nuclear factor-خ؛B, and HMGB1 as compared with subarachnoid hemorrhage + vehicle group (Figure 2Aâ€“E). (Medscan);Likewise, MyD88 inhibitory peptide and Resveratrol were proven to solely decrease the protein expression of MyD88 and TRIF, respectively, demonstrating the reliability of intrathecal injection with specific bi…	positive
quercetin	MYD88	MYD88	Q99836	negative	negative Expression: quercetin ---| MYD88	Quercetin restored the depletion of total MyD88, IRAK1, TRAF6, TAK1 and Iخ؛Bخ± expression, and inhibited lipopolysaccharide-stimulated TAK1 and inhibitory NF-خ؛B kinaseخ±/خ² phosphorylations, suggesting its upstream inhibitory effect early in the signaling event through the inhibition of phosphatidylinositol 3-kinase tyrosine phosphorylation and disruption of its regulatory unit association with …	positive
doxorubicin	MYD88	MYD88	Q99836	positive	positive Regulation: doxorubicin --+> MYD88	However, our results showed that BMDCs co-cultured with sequential paclitaxel and doxorubicin treatment activated MyD88 and TRAF6 signaling and result in generating significant IL-12p40 mRNA and IL-12 protein compared to other groups. (Medscan)	negetive
curcumin	MYD88	MYD88	Q99836	negative	negative Expression: curcumin ---| MYD88	We hypothesize that administration of curcumin in a rat cardiopulmonary bypass model can reverse the up-regulation of TLR4, MyD88, and nuclear factor kappa B levels, and subsequently, attenuate cytokine secretion. (Medscan);Administration of high-dose curcumin resulted in a marked reduction of MyD88 expression compared with low-dose curcumin treatment (P = 0.017; ). (Medscan);Our results extended…	positive
vincristine	MYC	MYC	P01106	positive	Regulation: vincristine ---> MYC	DAOY (c-MYC over-expressing) and to a lesser extent UW228 (c-MYC over-expressing) cells are more susceptible to etoposide, cisplatin, carboplatin, and doxorubicin, and are equally sensitive to methotrexate and vincristine, as determined by MTS assay compared with control cells (DAOY wt, V11; UW228 wt, V1). (Medscan);DAOY (c-MYC over-expressing) and to a lesser extent UW228 (c-MYC over-expressing)…	unknown
silibinin	MYC	MYC	P01106	negative	negative Expression: silibinin ---| MYC	In this study, Silibinin caused a dose-dependent decrease in cMyc protein expression. (Medscan);Silibinin has been shown to downregulate the expression of cMyc and thereby arrest cell cycle progression in several in vitro cell lines, and our current results are in agreement with these reports. (Medscan);Further analysis of polyps showed that silibinin decreases beta-catenin, cyclin D1, c-Myc and …	positive
resveratrol	MYC	MYC	P01106	negative	negative Expression: resveratrol ---| MYC	Based on our earlier findings that resveratrol regulates the expression of both c-myc and ornithine decarboxylase genes , together with the results from Flamigni et al. who demonstrated a reduction of c-myc and ornithine decarboxylase expression in leukemia cells after ceramide-treatment, we tried to identify a possible involvement of ceramide de novo biosynthesis in the regulatory pathway in col…	positive
quercetin	MYC	MYC	P01106	negative	negative Expression: quercetin ---| MYC	Therefore, we hypothesized that quercetin would downregulate the c-Myc gene expression by inhibiting خ²-catenin/T cell factor signaling. (Medscan);Western blot analysis revealed that quercetin reduced the protein expression levels of phosphorylated-Akt and increased CSN6 protein degradation; therefore, affecting the expression levels of myelocytomatosis viral oncogene homolog, p53, Bâ€‘cell lymph…	positive
hesperetin	MYC	MYC	P01106	negative	negative Regulation: hesperetin ---| MYC	These results have demonstrated that hesperetin administration significantly inhibits phosphorylation of GSK-3خ², leading to the reduction of oncogenic خ²-catenin, c-myc and c-jun. (Medscan)	positive
doxorubicin	MYC	MYC	P01106	negative	Expression: doxorubicin ---> MYC	Doxorubicin-induced suppression of c- myc expression has recently been shown to occur in MCF-7 cells, correlated to growth arrest and nonapoptotic cell death . (Medscan);Free doxorubicin and hydrazone sharply decreased the level of c-myc mRNA to 30-50% of control cells within 13 h of incubation. (Medscan);Under conditions of exponential growth, continuous exposure to Doxorubicin produced a marked…	positive
curcumin	MYC	MYC	P01106	negative	negative Expression: curcumin ---| MYC	Therefore, we hypothesized that curcumin would downregulate the c- myc gene transcription by inhibiting خ²-catenin/T-cell factor signaling. (Medscan);Curcumin inhibits the activation of nuclear factor-خ؛B and the expression of oncogenes including c- jun, c- fos, c- myc, NIK, MAPKs, ERK, ELK, PI3K, Akt, and CDKs. (Medscan);Curcumin induced apoptosis of human colorectal cancer (HCT-116) cells by in…	positive
hesperetin	MTTP	MTTP	P55157	negative	negative Expression: hesperetin ---| MTTP	In vitro experiments did not confirm a direct effect of hesperetin or naringin on hydroxy-3-methylglutaryl-CoA reductase activity (9,10,16) but did suggest that hesperetin and naringin may reduce acyl-CoA: cholesterol acyltransferase-2 and microsomal triglyceride transfer protein mRNA (16) as well as the secretion of apolipoprotein B-100 (the apolipoprotein of LDL particles) (14,17), while increa…	unknown
vincristine	MTOR	MTOR	P42345	positive	positive Regulation: vincristine --+> MTOR	For example, in a nontransformed murine fetal liver cell line it was reported that vincristine activated mTOR, which facilitates Akt activation . (Medscan)	negetive
silibinin	MTOR	MTOR	P42345	negative	negative Regulation: silibinin ---| MTOR	Silibinin has also been reported to protect neurons by regulating Akt/mTOR signaling in a SD (Sprague Dawley) rat model of ischemia ( ), and to have beneficial effects in a streptozotocin-induced memory impairment model by modulating energy metabolism and cholinergic function ( ). (Medscan);Downregulation of MTOR activity by silibinin also resulted in suppression of protein translation initiation…	positive
resveratrol	MTOR	MTOR	P42345	negative	negative Expression: resveratrol ---| MTOR	These reports are consistent with our present findings that resveratrol increased autophagy, increased levels of AMP-activated protein kinase and suppressed levels of mTOR and p70S6K. (Medscan);In all, the results of the present study showed that treatment by Resveratrol enhances the expression of PDPK1, mTOR and FoxO1 in insulin-resistant HepG2 cells. (Medscan);Pre-treatment with resveratrol mar…	positive
quercetin	MTOR	MTOR	P42345	negative	negative DirectRegulation: quercetin ---| MTOR	Quercetin has been described to interfere with both mTOR activity and activation of the propidium iodide3K/Akt signaling pathway, giving quercetin the ... (Medscan);It is therefore important to note that quercetin has also been described to exert PI3K-inhibitory activities, giving quercetin the advantage to function as a dual-specific mTOR/PI3K inhibitor. (Medscan);Quercetin has been described to…	positive
hesperetin	MTOR	MTOR	P42345	negative	negative Expression: hesperetin ---| MTOR	Meanwhile, hesperetin significantly reduced mTOR expressions associated with an increase in autophagic proteins Beclin-1 and LC3-II. (Medscan);Meanwhile, hesperetin significantly reduced mTOR expressions associated with an increase in autophagic proteins Beclin-1 and microtubule-associated protein 1A/1B-light chain 3-phosphatidylethanolamine conjugate . (Medscan);Moreover, hesperetin suppressed t…	positive
doxorubicin	MTOR	MTOR	P42345	positive	Expression: doxorubicin ---> MTOR	To investigate Doxorubicin-mediated autophagy signals, we investigated the expression of mTOR in Doxorubicin-treated CPCs, and found that the mTOR expression significantly increased after 72 h of treatment with Doxorubicin, suggesting that Doxorubicin reduces autophagosome formation in Human cardiac stem/progenitor cells via increase in mTOR expression. (Medscan);Doxorubicin treatment caused a ro…	negetive
curcumin	MTOR	MTOR	P42345	negative	negative DirectRegulation: curcumin ---| MTOR	Beevers et al. revealed that curcumin was an mTOR inhibitor, but differed from rapamycin which only inhibits mTORC1 but not mTORC2 and as such, results in elevated AKT (Ser473), a specific substrate of TORC2. (Medscan);In addition, mTOR has been reported to be a direct target of curcumin in various tumor cell lines (26). (Medscan);Recent publications suggest that curcumin could serve as the inhib…	positive
vincristine	MPO	MPO	P05164	positive	positive Regulation: vincristine --+> MPO	Molecular mechanism of vincristine has also been reported to modulate the cellular Ca 2+ levels, free radical generation, TNF-alpha expression, and myeloperoxidase activation ( ). (Medscan);Molecular mechanism of vincristine has also been reported to modulate the cellular Ca2+ levels, free radical generation, TNF-alpha expression, and myeloperoxidase activation ( ). (Medscan);Administration of si…	unknown
hesperetin	MPO	MPO	P05164	negative	negative Expression: hesperetin ---| MPO	Yuzu and hesperetin reduced the inflammatory reaction and myeloperoxidase expression during LV remodeling after chronic MI (Medscan);In this study, we found that yuzu and hesperetin have anti-inflammatory properties and participate in the control of the inflammatory response through the inhibition of myeloperoxidase expression during chronic MI. (Medscan);Not only yuzu but also hesperetin inhibit…	unknown
vincristine	MMP9	MMP9	P14780	negative	negative Expression: vincristine ---| MMP9	In this study, protein levels but not mRNA expressions of MMP-2 and -9 were down-regulated by paclitaxel (a microtubule-stabilization agent), vincristine and evodiamine (two tubulin-depolymerization agents). (Medscan)	positive
vincristine	MMP9	MMP9	P14780	positive	Expression: vincristine ---> MMP9	In this study, protein levels but not mRNA expressions of MMP-2 and -9 were down-regulated by paclitaxel (a microtubule-stabilization agent), vincristine and evodiamine (two tubulin-depolymerization agents). (Medscan);Cisplatin increased mRNA levels of matrix-metalloproteinase -2 and periostin, while vincristine increased MMP-9 and S100A8/9 levels in liver tissues. (Medscan);In addition, the mRNA…	negetive
hesperetin	MMP9	MMP9	P14780	negative	negative Expression: hesperetin ---| MMP9	hesperetin downregulated the protein level expressions of MMP-2 and MMP-9 in lung carcinogenesis. (Medscan);This study shows that hesperetin treatment was able to regulate the expression of MMP-2 and MMP-9 during lung cancer. (Medscan);MMP-9 expression was increased after a 16 h acetaldehyde treatment and suppressed by hesperetin in a dose-dependent manner ( ). (Medscan)	positive
hesperetin	matrix metalloproteinase	MMP23B	O75900	negative	negative Regulation: hesperetin ---| matrix metalloproteinase	On treatment with hesperetin at a dose of 25 mg/kg bwt shows a significant decrease in total activities of matrix metalloproteinases when compared to nicotine treated rats. (Medscan);Administration of nicotine increased the activities of matrix metalloproteinases when compared to normal and treatment with hesperetin at a dose of 25 mg/kg bwt significantly decreased the matrix metalloproteinase ac…	positive
vincristine	MMP2	MMP2	P08253	negative	negative Expression: vincristine ---| MMP2	In this study, protein levels but not mRNA expressions of MMP-2 and -9 were down-regulated by paclitaxel (a microtubule-stabilization agent), vincristine and evodiamine (two tubulin-depolymerization agents). (Medscan)	positive
vincristine	MMP2	MMP2	P08253	positive	Expression: vincristine ---> MMP2	In this study, protein levels but not mRNA expressions of MMP-2 and -9 were down-regulated by paclitaxel (a microtubule-stabilization agent), vincristine and evodiamine (two tubulin-depolymerization agents). (Medscan);In addition, the mRNA expression of MMP-2 and periostin, or MMP-9 and S100A8/9 is increased by cisplatin or vincristine pretreatment, possibly resulting in fibrosis or neutrophil re…	negetive
hesperetin	MMP2	MMP2	P08253	negative	Expression: hesperetin ---> MMP2	hesperetin downregulated the protein level expressions of MMP-2 and MMP-9 in lung carcinogenesis. (Medscan);This study shows that hesperetin treatment was able to regulate the expression of MMP-2 and MMP-9 during lung cancer. (Medscan);Supplementation of hesperetin (25 mg/kg body weight) to lung cancer bearing mice attenuated mast cell density and downregulated the expressions of COX-2, MMP-2 and…	positive
doxorubicin	collagenase	MMP1	P03956	negative	negative Expression: doxorubicin ---| collagenase	Doxorubicin inhibits the transcription and translation of collagenase/matrix metalloproteinase 1 in tumor cells, decreasing tumor cell mobility. (Medscan);Doxorubicin inhibits the transcription and translation of collagenase/matrix metalloproteinase 1 in tumor cells, decreasing tumor cell mobility. (Medscan);Results indicated no (P > 0.01) inhibition of collagenase by doxorubicin. (Medscan)	positive
curcumin	collagenase	MMP1	P03956	negative	negative Expression: curcumin ---| collagenase	These beneficial effects have been attributed to the capacity of diferuloylmethane to prevent activation of nuclear factor-kappa B and the subsequent overexpression of proinflammatory mediators - cytokines, adhesion molecules, cyclooxygenase-2, phospholipase A 2, myeloperoxidase, collagenase, as well as to its ability to modulate activities of T lymphocytes and macrophages ( ). (Medscan);In rheum…	positive
vincristine	MKI67	MKI67	P46013	unknown	Expression: vincristine ---> MKI67	Vincristine modulates the expression of Ki67 and apoptosis in naturally occurring canine transmissible venereal tumor . (Medscan)	unknown
hesperetin	MITF	MITF	O75030	unknown	Expression: hesperetin ---> MITF	The result reveals that MG132 reversed the suppression of melanin synthesis by hesperetin and also prevented the hesperetin-mediated decrease in levels of MITF protein. (Medscan)	unknown
vincristine	MDM2	MDM2	Q00987	positive	positive Regulation: vincristine --+> MDM2	Similar to the paclitaxel treatment, 3-12 nM vincristine resulted in induction of mdm2, whereas higher concentrations had no effect on mdm2 expression levels, consistent with the loss of the Microtubule network and a lack of p53 nuclear accumulation. (Medscan);Staining was analyzed by confocal laser scanning microscopy. (Bar = 10 خ¼m.) (B) Low concentrations of paclitaxel or vincristine induce md…	negetive
resveratrol	MDM2	MDM2	Q00987	positive	positive Expression: resveratrol --+> MDM2	Although both resveratrol and 5-aminoimidazole-4-carboxamide ribonucleoside induced MDM2 gene transcription, MDM2 protein accumulation was stronger in 5-aminoimidazole-4-carboxamide ribonucleoside-treated cells ( ), suggesting that MDM2 expression is modulated by post-transcriptional mechanisms. (Medscan);Both resveratrol and 5-aminoimidazole-4-carboxamide ribonucleoside induce MDM2 transcription…	negetive
quercetin	MDM2	MDM2	Q00987	positive	positive Expression: quercetin --+> MDM2	Quercetin significantly increased the expressions of MDM2 mRNA and active caspase-3 protein but decreased the expression of p53 in the cells. (Medscan)	negetive
doxorubicin	MDM2	MDM2	Q00987	positive	positive Expression: doxorubicin --+> MDM2	Based on our present results, adriamycin-mediated up-regulation of MDM2 mRNA was clearly detectable both in early and late phases of DNA damage response, whereas MDM2 disappeared in late phase of DNA damage response. (Medscan);This temperature prevents the decrease in survival rate of BALB/3T3 cells exposed to different stressors such as DNA-damaging agents; exposure to 32 آ°C for 3 h in the pres…	negetive
curcumin	MDM2	MDM2	Q00987	negative	negative DirectRegulation: curcumin ---| MDM2	Curcumin is an inhibitor of the MDM2, a major ubiquitin E3 ligase of the tumor suppressor P53. (Medscan);We show that curcumin, an important inhibitor of CSN-associated kinases, can downregulate not only CSN5 but also MDM2, which results in p53 stabilization. (Medscan);Curcumin also downregulates cyclin D1, cyclin E and MDM2; and upregulates p21, p27, and p53. (Medscan)	positive
vincristine	MCL1	MCL1	Q07820	negative	negative Expression: vincristine ---| MCL1	Vincristine also reduced Bcl-B and Mcl-1 levels, but with slower kinetics. (Medscan);In addition, a recent study showed that autophagy-mediated high-mobility group box-1 protein release antagonizes vincristine-induced apoptosis in gastric cancer cells via transcriptional regulation of Mcl-1 and that high-mobility group box-1 protein-mediated upregulation of Mcl-1 transcription is dependent on rec…	positive
hesperetin	MCL1	MCL1	Q07820	unknown	Expression: hesperetin ---> MCL1	hesperetin significantly suppressed mRNA/protein level of specificity protein 1 and modulated the expression level of the specificity protein 1 regulatory protein such as p27, p21, cyclin D1, Mcl-1, and survivin in mesothelioma cells. (Medscan)	unknown
hesperetin	MBP	MBP	P02686	positive	positive Regulation: hesperetin --+> MBP	In the present study, however, we suggested that hesperetin and narirutin may act directly on the reversal of demyelination in elderly mice via an effect on the FcRخ³/Fyn signaling cascade, resulting in substantial morphological differentiation with the upregulation of MBP, especially the 21.5 kDa phosphorylated myelin basic protein. (Medscan)	unknown
resveratrol	MAPT	MAPT	P10636	negative	negative Expression: resveratrol ---| MAPT	In this model, resveratrol (30mg/kgi.p. once per day during 8weeks) reduced phosphorylated tau levels and extracellular regulated kinase1/2 signaling elicited in streptozotocin animals via SIRT1 ( ). (Medscan);Resveratrol treatment reduced the protein expression of phosphorylated tau at Ser396 in the cortex and hippocampus of SAMP8 mice ( ). (Medscan);However, resveratrol was noted to induce acti…	unknown
quercetin	MAPT	MAPT	P10636		Expression: quercetin ---> MAPT	OA caused a significant increase in p25 levels, and pretreatment with Quercetin blocked the conversion of p35 to p25, leading to a reduction of hyperphosphorylated tau protein levels. notably, the expression of cdK5 exhibited no difference among the groups. based on these results, it may be concluded that Quercetin restrained okadaic acid-induced tau hyperphosphorylation by inhibiting the cleavag…	unknown
doxorubicin	MAPT	MAPT	P10636	unknown	Regulation: doxorubicin ---> MAPT	Thiazine red R ( 1a) and Adriamycin ( 5b) exhibited substoichiometric binding only for tau and Aخ² 1-42, respectively, while the quinoxaline nitrile 3d showed substoichiometric binding to all three substrate proteins ( ). (Medscan);adriamycin and emodin inhibit tau aggregation and also diminish paired helical filaments in cells [36]. profound effects on aggregation process of tau protein [36], th…	unknown
curcumin	MAPT	MAPT	P10636	negative	negative DirectRegulation: curcumin ---| MAPT	In summary, curcumin bound to tau, potently inhibited the aggregation of tau and dissolved the tau aggregates in vitro. (Medscan);The DLS and AFM experiments revealed that curcumin inhibited tau oligomerization (Fig. 4). (Medscan);The aggregation of tau was found to be associated with the formation of خ² sheets, and curcumin inhibited the خ² sheet formation in tau indicating that curcumin suppres…	unknown
vincristine	MAPRE1	MAPRE1	Q15691	positive	positive Regulation: vincristine --+> MAPRE1	Interestingly, 3 خ¼M olesoxime prevented both vincristine- and paclitaxel-induced EB1 delocalization measured after 6 h ( B), and this effect was maintained for up to 24 h ( ). (Medscan)	negetive
vincristine	MAPK9	MAPK9	P45984	negative	negative Expression: vincristine ---| MAPK9	In addition, the level of Phospho-JNK/SAPK was decreased by treatment with either VE-465 or vincristine alone. (Medscan)	positive
silibinin	MAPK9	MAPK9	P45984	positive	Regulation: silibinin ---> MAPK9	Together, the data suggest that an inhibition of ERK1/2 activation and an increased activation of JNK1/2 and p38 by silibinin could be possible underlying molecular events involved in inhibition of proliferation and induction of apoptosis in A431 cells. (Medscan);In other study, silibinin caused strong inhibition of Jnk1/2 activation in LNCaP cells while in DU145 cells, a strong induction in Jnk1…	negetive
resveratrol	MAPK9	MAPK9	P45984	negative	negative Regulation: resveratrol ---| MAPK9	The combination of ursolic acid and resveratrol resulted in inhibition of TPA-induced signaling pathways, including EGFR, STAT3, Src, AKT, COX-2, Fas, NF-خ؛B, p38 MAPK, c-Jun, and c-jun N terminal kinase1/2 with increase in the levels of tumor suppressors, such as p21 and PDCD4 [263] . (Medscan);Resveratrol prevents diabetes-induced activation of stress-activated protein kinases (JNK1/2). (Medsca…	positive
quercetin	MAPK9	MAPK9	P45984	negative	negative Regulation: quercetin ---| MAPK9	Consistent with our results from western analysis, which demonstrated that quercetin inhibited the activation of JNK/SAPK and that both EGb 761 and quercetin diminished p44/42 MAPK phosphorylation, quercetin dramatically decreased and EGb 761 diminished the binding of nuclear extract proteins to the AP-1 complex. (Medscan);Quercetin may exhibit more profound effects than EGb 761 on TNF-خ± transla…	positive
doxorubicin	MAPK9	MAPK9	P45984	positive	positive Regulation: doxorubicin --+> MAPK9	Our data indicated that both JNK1 and JNK2 were activated to a slight degree by doxorubicin. (Medscan);For instance, lovastatin impacts cisplatin- and doxorubicin-induced activation of JNK/SAPK as well as stimulation of nuclear factor-kappaB following ionizing radiation and doxorubicin treatment . (Medscan);Doxorubicin induces JNK/SAPK activity in NPA and COFI cells. (Medscan)	negetive
curcumin	MAPK9	MAPK9	P45984	negative	negative DirectRegulation: curcumin ---| MAPK9	Curcumin, a major constituent of turmeric, can also induce phase II drug metabolism and is an inhibitor of signalling pathways, including those involving epidermal growth factor receptor/extracellular regulated kinase, JNK/SAPK and NF-خ؛B. (Medscan);Curcumin, an inhibitor of JNK/SAPK (stress-activated protein kinase), (Medscan);Activation of human intestinal microvascular endothelial cells with T…	positive
vincristine	MAPK8	MAPK8	P45983	positive	positive Regulation: vincristine --+> MAPK8	Although vincristine alone, but not PD98059, induced the activation of JNK, the extent of vincristine-induced JNK activation was greatly increased by the presence of the MEK inhibitor ( B). (Medscan);It would be interesting to clarify whether VE-465 or vincristine-mediated suppression of JNK activity is involved in activation of the G2/M checkpoint in myeloid leukemia cells. (Medscan);Vinblastine…	negetive
silibinin	MAPK8	MAPK8	P45983	positive	positive Expression: silibinin --+> MAPK8	On the other hand, c-Jun N-terminal kinase (JNK) increased autophagic death in silibinin-treated cells, and JNK/p-JNK expression was upregulated by silibinin time-dependently. (Medscan);Silibinin elevated expressions of both JNK and its activated form p-JNK time-dependently (Fig. 4B). (Medscan);On the other hand, c-Jun N-terminal kinase (JNK) increased autophagic death in silibinin-treated cells,…	negetive
resveratrol	MAPK8	MAPK8	P45983	negative	negative DirectRegulation: resveratrol ---| MAPK8	IV. or 50â€‰خ¼M of the reactive oxygen species scavenger, JNK and Akt inhibitor resveratrol in different combinations as indicated for 24â€‰hrs. (Medscan);In cervical carcinoma cells, resveratrol inhibited the activation of p38, JNK1, and ERK2 [141]. (Medscan);Our ي€€indings therefore suggest that resveratrol inhibits the EGF-induced migration by suppressing SAPK/JNK and Akt in osteoblast-like ?C…	positive
quercetin	MAPK8	MAPK8	P45983	unknown	negative Expression: quercetin ---| MAPK8	As shown in , quercetin could suppress the lead-induced upregulation of the expression of JNK1/2, Bax and cleaved caspase-3 and promote the lead-induced downregulation of the expression of Bcl-2. (Medscan);The present study showed that quercetin markedly suppressed the upregulation of phospho-JNK expression caused by lead in rat liver ( E and F). (Medscan);The results suggested that quercetin cou…	unknown
hesperetin	MAPK8	MAPK8	P45983	positive	Regulation: hesperetin ---> MAPK8	hesperetin (50 خ¼M) blocked the activation of TNF-خ±-induced Iخ؛B, p38, and JNK by dose dependent manner, without affecting ERK1/2 ( ). (Medscan);Our investigation revealed that the opposite effects produced by hesperetin and kaempferol on influenza virus were due to inducing the opposite cell-autonomous immune responses by selectively modulating MAP kinase pathways: hesperetin up-regulated P38 a…	negetive
doxorubicin	MAPK8	MAPK8	P45983	positive	positive DirectRegulation: doxorubicin --+> MAPK8	Immunoreactivity was barely detectable in control or VP-16- or 1-خ²-D-arabinofuranosylcytosine-treated cells under these conditions and was greater in vinblastine-treated versus Adriamycin-treated cells, despite the fact that Adriamycin was a more potent activator of JNK. (Medscan);Notably, whereas both doxorubicin and TRAIL induced JNK activation within 30 min, TRAIL seemed to be a more potent i…	negetive
curcumin	MAPK8	MAPK8	P45983	negative	negative DirectRegulation: curcumin ---| MAPK8	It has been shown that curcumin, a known inhibitor of JNK, can block lipopolysaccharide-mediated down-regulation of Cytochrome P450 enzymes, although the underlying mechanism is not known . (Medscan);We assessed the anti-proliferation and apoptosis induction ability of Calebin-A on the multidrug resistant cell line, SGC7901/VINCRISTINE, and explored the modulation of MAPK by the treatment of Cale…	positive
silibinin	MAPK7	MAPK7	Q13164	positive	positive Expression: silibinin --+> MAPK7	Silibinin and 1,25-dihydroxyvitamin D3 enhance cellular ERK5 and P-ERK5 levels and Silibinin/1,25-dihydroxyvitamin D3 combination further increases these levels, but siCot1 abrogates the Silibinin/1,25-dihydroxyvitamin D3-induced increase in a cell type-dependent manner. (Medscan);However, the concurrent Silibinin and 1,25-dihydroxyvitamin D3-driven increase in the expression of the Cot1-activate…	negetive
doxorubicin	MAPK7	MAPK7	Q13164	unknown	DirectRegulation: doxorubicin ---> MAPK7	There is a synergistic effect between doxorubicin and the BMK1 inhibitor Doxorubicin, a topoisomerase inhibitor, which is commonly used as a chemotherapeutic agent, is known to promote promyelocytic leukemia protein-mediated p53 activation by enhancing the PMLâ€“MDM2 interaction.12 (Medscan);Most importantly, we identified two novel cell survival/resistance pathways, ERK5 and cyclic AMP response …	unknown
curcumin	MAPK7	MAPK7	Q13164	negative	Regulation: curcumin ---> MAPK7	(G) Curcumin suppressed ERK5/Activated protein 1 activity. benzidine-induced elevation of phosphorylated ERK5, phosphorylated c-Fos and phosphorylated c-Jun was reversed by curcumin. (Medscan);Furthermore, we detected ERK5/Activated protein 1 activity as cells exposed to curcumin and found that benzidine-activated ERK5/Activated protein 1 was inhibited by curcumin (Fig. 5G). (Medscan);Western blo…	positive
silibinin	MAPK3	MAPK3	P27361	negative	negative Regulation: silibinin ---| MAPK3	As shown in A (upper panel), silibinin significantly inhibited the activation of ERK1/2 as evidenced by a decrease in the levels of phospho-ERK1/2 proteins. (Medscan);Consistent with these findings, we have also observed that silibinin inhibits activation of EGFR and down-regulates EGFR-mitogen-activated protein kinases/ERK1/2 but activates SAPK/JNK signaling in A431 cell line that expresses high…	positive
resveratrol	MAPK3	MAPK3	P27361	negative	negative DirectRegulation: resveratrol ---| MAPK3	Given the data for EGF-induced ERK1/2 activation, we conclude that the effects of resveratrol are not specific for ANG II signaling and that resveratrol acts as a nonspecific, general inhibitor of ERK1/2 signaling in CARDIAC FIBROBLASTS. (Medscan);resvأ©ratrol inhibits angiotensin II-induced ERK1/2 and AKT/PKB activation (Medscan);In addition, particulate matter induced Akt, ERK1/2, or p38 MAPK a…	positive
quercetin	MAPK3	MAPK3	P27361	negative	negative Expression: quercetin ---| MAPK3	In this study, protection of quercetin on the blood-brain barrier participated in the inhibition of the activation of RAGE signaling, and the subsequent decreased expression of phosphorylated extracellular signal-regulated kinase 1/2 and nuclear p65. (Medscan);Quercetin induces the expression of HO-1 and SOD-1 and phosphorylation of pNrf2 and ERK1/2. (Medscan);Quercetin treatment in PC-3 cells de…	positive
hesperetin	MAPK3	MAPK3	P27361	positive	positive Expression: hesperetin --+> MAPK3	hesperetin significantly increased the protein levels of p ERK1/2 while the total ERK1/2 (Medscan);hesperetin decreased tyrosinase, tyrosinase related protein-1, and TRP-2 protein expression but increased phospho-extracellular signal-regulated kinase 1/2 expression. (Medscan);It was observed that hesperetin induced cell death is nonautophagic and also activate mitogen activated protein kinase ERK…	negetive
doxorubicin	MAPK3	MAPK3	P27361	positive	positive Expression: doxorubicin --+> MAPK3	Immunoblot analysis showed ( ) that Doxorubicin administration stimulated the expression of phospho-JNK, phospho-p38 and phospho-ERK1/2. (Medscan);Immunoblot analysis showed ( ) that Doxorubicin administration stimulated the expression of phospho-JNK, phospho-p38 and phospho-ERK1/2. (Medscan);Finally, doxorubicin caused a significant elevation in the levels of signalling proteins p-Akt, p-Erk 1/2…	negetive
curcumin	MAPK3	MAPK3	P27361	negative	negative Expression: curcumin ---| MAPK3	As shown in C, ERK1/2 phosphorylation and Rad51 protein expression were significantly further decreased by curcumin and Mitomycin C in U0126 co-exposed lung cancer cells compared with dimethyl sulfoxide control. (Medscan);As shown in , the phosphorylated expression of ERK1/2 in the amygdala was enhanced significantly at 1h after treatment with curcumin or fluoxetine as compared to vehicle treatme…	positive
vincristine	MAPK14	MAPK14	Q16539	positive	positive Regulation: vincristine --+> MAPK14	In contrast, vincristine (3 nM) induced a slight activation of p38 mitogen-activated protein kinase in T24 cells and this effect was not enhanced substantially by PD98059 (data not shown). (Medscan);Nocodazole, vincristine, vinblastine and taxol induce p21-activated kinase as well as p38 mitogen-activated protein kinase in mitotically arrested HeLa cells, and p21-activated kinase phosphorylates B…	negetive
silibinin	MAPK14	MAPK14	Q16539	unknown	Regulation: silibinin ---> MAPK14	Further studies demonstrated that silibinin inhibited خ±-SMA and collagen خ±(I) overexpression by regulating pathways involved Smad, p38-MAPK and AKT. (Medscan);The fla-vonolignan silybin 13 isolated from blessed milk thistle (Silybum marianum) inhibits Tumor necrosis factor-activation by inhibiting p38 MAPK and NF-B (IC50 = 140 M), Silybin 13 also (Medscan);Silibinin treatment under similar cond…	unknown
resveratrol	MAPK14	MAPK14	Q16539	negative	negative Expression: resveratrol ---| MAPK14	Notably, incubation with resveratrol down-regulated the protein expression of MCP-1 and p-p38MAPK, which was significantly lower than that in the acute pulmonary thromboembolism group (#p<0.05 compared to the acute pulmonary thromboembolism group). (Medscan);Incubation with both resveratrol and SB203580 down-regulated the expression of p-p38MAPK and MCP-1. (Medscan);Notably, incubation with resve…	positive
quercetin	MAPK14	MAPK14	Q16539	negative	negative Expression: quercetin ---| MAPK14	Oral administration of 20 mg/kg quercetin significantly decreased the expression of RAGE and phosphorylated p38 MAPK in cerebral cytoplasm, and inhibited the nuclear expression of NF-خ؛B p65 in the cerebral cortex of Aخ²25-35-treated mice (P < 0.05). (Medscan);Results showed that both Quercetin and SB203580 can significantly suppress increases in p-p38mitogen-activated protein kinase and iNOS exp…	positive
hesperetin	MAPK14	MAPK14	Q16539	negative	negative Regulation: hesperetin ---| MAPK14	In addition, KMP6 and hesperetin inhibited Stem cell factor-induced p38 mitogen-activated protein kinase activation. (Medscan);KMP6 and hesperetin inhibited Stem cell factor-induced p38 MAPK activation. (Medscan)	positive
doxorubicin	MAPK14	MAPK14	Q16539	positive	positive DirectRegulation: doxorubicin --+> MAPK14	These results indicate that doxorubicin is an effective activator of p38 mitogen-activated protein kinase and ERK in SNs. (Medscan);Studies have shown that 24 h of Doxorubicin exposure induced apoptosis in cardiac myocytes through activation of p38 mitogen activated protein kinase and c-Jun N-terminal kinases [27-30]. (Medscan);reactive oxygen species-activated MAPK8 phosphorylates FOXO4 on threo…	negetive
curcumin	MAPK14	MAPK14	Q16539	negative	negative Expression: curcumin ---| MAPK14	Similarly, expression of p38 MAPK and Activation Protein-1 has also been found to be decreased in rat brain after curcumin treatment ( ). (Medscan);However, curcumin could inhibit p38MAPK/PKC and NF-خ؛B expression. (Medscan);We also explored the anti-inflammatory properties of curcumin, and the results demonstrated that curcumin could inhibit erythrocyte lysis induced p38MAPK/PKC and NF-خ؛B expre…	positive
vincristine	MAPK1	MAPK1	P28482	negative	negative Expression: vincristine ---| MAPK1	The results showed that Harringtonine, Vincristine and Vp16 could inhibit cell proliferation, induce apoptosis, inhibit telomerase activity and down-regulate the protein expression of phosphorylated ERK. (Medscan);Harringtonine, Vincristine, and Vp16 could inhibit cell proliferation (0.28% 0.08%, 0.25% 0.16%, 0.24% 0.11%), induce apoptosis (21.12%, 28.83%, 12.30%), inhibit telomerase activity, an…	positive
silibinin	MAPK1	MAPK1	P28482	negative	negative Expression: silibinin ---| MAPK1	... xenograft tumors showed that the expression of the cell proliferation marker Ki-67 and phosphorylation of ERK1/2 and RSK2 were markedly decreased in silybin ... (Medscan);Similar silibinin treatments also resulted in a significant decrease in phospho-mitogen-activated protein kinase/extracellular signal-regulated protein kinase 1/2 (MAPK/ERK1/2) levels, but an up-regulation of stress-activate…	positive
resveratrol	MAPK1	MAPK1	P28482	negative	negative DirectRegulation: resveratrol ---| MAPK1	Given the data for EGF-induced ERK1/2 activation, we conclude that the effects of resveratrol are not specific for ANG II signaling and that resveratrol acts as a nonspecific, general inhibitor of ERK1/2 signaling in CARDIAC FIBROBLASTS. (Medscan);Exposure to resveratrol decreased EGFR and downstream kinases Akt and ERK1/2 activation. (Medscan);Several components, such as curcumin, quercetin and …	positive
quercetin	MAPK1	MAPK1	P28482	negative	negative DirectRegulation: quercetin ---| MAPK1	Quercetin was an effective inducer of HO-1 gene through an activation of ERK but not JNK and p38 in macrophages ( ). (Medscan);Our data also indicated that extracellular signal-regulated kinase (ERK) mediated the basal and oxidized LDL-stimulated expression of matrix metalloproteinase-1, and quercetin is a potent inhibitor of ERK, suggesting that quercetin may inhibit matrix metalloproteinase-1 e…	positive
hesperetin	MAPK1	MAPK1	P28482	positive	positive Expression: hesperetin --+> MAPK1	hesperetin significantly increased the protein levels of p ERK1/2 while the total ERK1/2 (Medscan);hesperetin decreased tyrosinase, tyrosinase related protein-1, and TRP-2 protein expression but increased phospho-extracellular signal-regulated kinase 1/2 expression. (Medscan);In addition, hesperetin restricted RNPs export from nucleus by down-regulating ERK activation, but kaempferol promoted RNP…	negetive
doxorubicin	MAPK1	MAPK1	P28482	positive	positive DirectRegulation: doxorubicin --+> MAPK1	These results indicate that doxorubicin is an effective activator of p38 mitogen-activated protein kinase and ERK in SNs. (Medscan);We found that Adriamycin monotherapy treatment notably upregulated the activity of extracellular signal-regulated kinase ERK1 and ERK2 , but when combined with YS-1, the p-ERK1 and ERK2 level was reduced; then inhibited the Ras/Raf/MEK pathway. (Medscan);Among the me…	negetive
curcumin	MAPK1	MAPK1	P28482	negative	negative DirectRegulation: curcumin ---| MAPK1	We assessed the anti-proliferation and apoptosis induction ability of Calebin-A on the multidrug resistant cell line, SGC7901/VINCRISTINE, and explored the modulation of MAPK by the treatment of Calebin-A which is consistent with the report that Curcumin was one inhibitor of JNK and ERK ( ). (Medscan);Curcumin, a major constituent of turmeric, can also induce phase II drug metabolism and is an in…	positive
resveratrol	MAP3K7	MAP3K7	O43318	negative	negative Regulation: resveratrol ---| MAP3K7	To achieve pharmacological TAK1 inhibition, we virtually screened out a natural product resveratrol, which targeted TAK1 at both N161 and A107 residues, and significantly inhibited TAK1 activation to attenuate inflammation and fibrosis in vitro. (Medscan)	positive
quercetin	MAP3K7	MAP3K7	O43318	negative	negative Expression: quercetin ---| MAP3K7	Quercetin restored the depletion of total MyD88, IRAK1, TRAF6, TAK1 and Iخ؛Bخ± expression, and inhibited lipopolysaccharide-stimulated TAK1 and inhibitory NF-خ؛B kinaseخ±/خ² phosphorylations, suggesting its upstream inhibitory effect early in the signaling event through the inhibition of phosphatidylinositol 3-kinase tyrosine phosphorylation and disruption of its regulatory unit association with …	positive
doxorubicin	MAP3K7	MAP3K7	O43318	negative	negative Expression: doxorubicin ---| MAP3K7	Therefore, we examined TAK1 protein level and doxorubicin-induced TAK1 degradation in wildtype and ITCH-deficient MEFs. (Medscan);At the late stage of doxorubicin treatment, doxorubicin induced Lys48-linked TAK1 polyubiquitination to promote TAK1 degradation. (Medscan)	positive
curcumin	MAP3K7	MAP3K7	O43318	negative	negative Regulation: curcumin ---| MAP3K7	Although curcumin suppressed TAK1 and GCK activities at high concentrations, this inhibition cannot fully account for the JNK inhibition by curcumin in vivo. (Medscan)	positive
resveratrol	MAP3K5	MAP3K5	Q99683	unknown	Regulation: resveratrol ---> MAP3K5	The Resveratrol supplementation to diabetic rats resulted in a significant decrease and recovery in ASK1 activity as compared to the untreated diabetic rats (P<0.05; A&B). (Medscan);Our data showed that treatment with resveratrol-induced activation of apoptosis signal-regulating kinase 1, a mitogen-activated protein kinase kinase kinase, in turn, activated the downstream kinases c-Jun N-terminal …	unknown
quercetin	MAP3K5	MAP3K5	Q99683	positive	positive Regulation: quercetin --+> MAP3K5	Therefore, our results imply that quercetin activates AMPKخ±1 and ASK1 through ROS generation. (Medscan);In the absence of AMPKخ±1, ASK1 was activated by quercetin whereas p38 was not activated. (Medscan);In addition, quercetin-activated ASK1 could not activate p38 when AMPKخ±1 activity was blocked by Compound C, an AMPKخ±1 inhibitor ( B). (Medscan)	unknown
doxorubicin	MAP3K5	MAP3K5	Q99683	positive	positive Regulation: doxorubicin --+> MAP3K5	Similarly, adriamycin induces oxidative stress and increases p-ASK1 and p-p38 MAPK in mouse podocytes, which is associated with reduced cell viability (15). (Medscan);(D) Suppression of Adriamycin-induced ASK1 activation by 59-AMP-activated protein kinase activators. (Medscan);In further support of this notion, suppression of 59-AMP-activated protein kinase with compound C exaggerated Adriamycin-…	unknown
curcumin	MAP3K5	MAP3K5	Q99683	positive	positive Regulation: curcumin --+> MAP3K5	Notably, we observed that curcumin activated ASK1, a MAPKKK that is oxidative stress sensitive and responsible to phosphorylation of JNK via triggering cascades, up-regulated an upstream effector of the JNK, MKK4, and phosphorylated JNK protein expression in BGC-823 cells. (Medscan)	unknown
vincristine	mitogen-activated protein kinase	MAP3K20	Q9NYL2	positive	positive Regulation: vincristine --+> mitogen-activated protein kinase	Induction of HO-1 by cobalt protoporphyrin IX inhibited vincristine-induced activation of MAPKs in the spinal cord. (Medscan);These data indicate that HO-1 is involved in the inhibition of vincristine-induced activation of MAPKs. (Medscan);HO-1 induction not only inhibited vincristine-induced activation of MAPKs, but also inhibited expression of MCP-1 and TNF-خ± in the spinal cord. (Medscan)	unknown
hesperetin	mitogen-activated protein kinase	MAP3K20	Q9NYL2	unknown	Regulation: hesperetin ---> mitogen-activated protein kinase	Regulation of MAPK by hesperetin. (Medscan)	unknown
vincristine	LYZ	LYZ	P61626	positive	positive Regulation: vincristine --+> LYZ	Vincristine induced only a small increase in lysozyme. (Medscan)	unknown
hesperetin	LYZ	LYZ	P61626	unknown	Regulation: hesperetin ---> LYZ	The results of synchronous fluorescence spectra showed that the binding of hesperetin or icariin to lysozyme induced conformational changes in lysozyme. (Medscan);Conformational and stability studies as followed by various tertiary and secondary structure probes revealed that hesperetin binding only marginally affected the lysozyme monomer conformation and increased both stability and reversibili…	unknown
resveratrol	LPL	LPL	P06858	negative	negative Expression: resveratrol ---| LPL	We also show that resveratrol reduced the expression of LPL and SR-AII, two genes involved in uptake of lipids. (Medscan);Resveratrol treatment induced the down-regulation of LPL and SR-AII mRNA levels in THP-1 cells ( A and B). (Medscan);Resveratrol up-regulated LXR-خ± and its target genes and reduced the expression of the pro-atherogenic genes LPL and SR-AII in human macrophages, describing new…	unknown
quercetin	LPL	LPL	P06858	negative	negative Expression: quercetin ---| LPL	In addition, quercetin regulated the expression of enzymes associate with lipolysis, such as ATGL, HSL and LPL. (Medscan);The mRNA expression levels of key adipogenic genes such as PPARخ³, C/EBPخ±, FABP4, aP2 and LPL were decreased in a dose-dependent manner by both onion peel extract and quercetin. (Medscan);During differentiation quercetin reduced triacylglycerol content at doses from 0.5 to 10…	unknown
doxorubicin	LPL	LPL	P06858	unknown	Regulation: doxorubicin ---> LPL	Mechanism of Doxorubicin induced hyperlipidemia is thought to be related to increased hepatic lipoprotein synthesis and secretion, reduction of lipid storage and decrease in lipoprotein lipase activity . (Medscan);Consequently, the cellular uptake of doxorubicin/LPL NPs led to massive cell death of SK-HEP-1 cells by two different mechanisms, particularly apoptotic activity by LPL and mitotic cata…	unknown
curcumin	LPL	LPL	P06858	positive	positive Expression: curcumin --+> LPL	Macrophage lipoprotein lipase levels are upregulated in atherosclerotic lesions and curcumin has been shown to decrease the expression of C-reactive protein-induced lipoprotein lipase from macrophages . (Medscan);Curcumin dramatically enhanced the expression of UCP-1, LPL and adiponectin and decreased the expression of FAS, SCD-1, and HMGCR ( D, E) in brown adipose tissue and WAT, suggesting that…	unknown
doxorubicin	LMNB1	LMNB1	P20700	negative	negative Regulation: doxorubicin ---| LMNB1	The loss of nuclear membrane protein Lamin B1 was recently described as a senescent-associated marker11 and indeed it was noted that doxorubicin induced senescent cells showed significant loss of Lamin B1. (Medscan)	unknown
curcumin	LMNB1	LMNB1	P20700	negative	negative Expression: curcumin ---| LMNB1	Figure 3F shows that curcumin significantly reduced the level of Lamin B1 compared to control cells, while the level of Lamin A remained constant. (Medscan);Interestingly, 30 minutes of treatment increased p16 level and wiped up Lamin B1, in the absence of other senescence features (cellular shape and increase in the SAâ€“خ²-gal activity), showing that curcumin modulates p16 and Lamin B1 expressi…	unknown
vincristine	LIMK2	LIMK2	P53671	positive	positive Expression: vincristine --+> LIMK2	In this study, we show that the level of LIMK2 protein is increased in neuroblastoma, BE(2)-C cells, selected for resistance to microtubule-destabilizing agents, vincristine and colchicine. (Medscan)	negetive
hesperetin	LEP	LEP	P41159	negative	negative Regulation: hesperetin ---| LEP	On day 90, plasma leptin was significantly decreased in hesperetin and hesperetin + naringin groups (-50.6% and - 47.5% respectively, P â‰¤ 0.05) compared to control group ( ). (Medscan)	unknown
resveratrol	LDLR	LDLR	P01130	positive	positive Expression: resveratrol --+> LDLR	As shown in B, trans-resveratrol, cis-resveratrol, and ة›-viniferin significantly increased the LDLR mRNA level. (Medscan);Trans-resveratrol had a more potent and persistent activity to enhance LDLR gene expression throughout that period ( ). (Medscan);In the following experiments HepG2 cells were cultured with 50 خ¼M of trans-resveratrol that was sufficient to promote LDLR gene expression to avo…	negetive
quercetin	LDLR	LDLR	P01130	positive	positive Expression: quercetin --+> LDLR	Furthermore, protein expression of LXR-خ± was notably up-regulated with the administration of N-acetylneuraminic acid and/or quercetin ( G), while administration of quercetin also improved LDLR expression significantly ( H). (Medscan);It is implied that quercetin can promote the uptake of blood low-density lipoprotein cholesterol by the liver via the up-regulation of LDLR expression in a sterol r…	negetive
hesperetin	LDLR	LDLR	P01130	positive	positive Expression: hesperetin --+> LDLR	It was reported that hesperetin, hesperetin and naringin are beneficial for improving hyperlipidemia and hyperglycaemia in type 2 diabetic animals by regulating the fatty acid and cholesterol metabolism and affecting the gene expression of glucose-regulating enzymes , including the expression of genes encoding PPARs, HMG-CoA reductase and the LDL receptor . (Medscan);Our hypothesis is supported b…	negetive
doxorubicin	LDLR	LDLR	P01130	positive	positive Expression: doxorubicin --+> LDLR	LDL-R messenger RNA expression was significantly induced by 6-fold after 72 hours of incubation with adriamycin (p = 0.01). (Medscan);LDL-R messenger RNA expression was significantly induced by 6-fold after 72 hours of incubation with adriamycin (p = 0.01). (Medscan);LDL-R liver expression ( C) was increased (1.56-fold) after 5 mg/kg adriamycin treatment, although results did not reach statistica…	negetive
curcumin	LDLR	LDLR	P01130	positive	positive DirectRegulation: curcumin --+> LDLR	Although these proteins represent a bulk of the plasma proteins, high-density lipoproteins with apoE can serve as a versatile 'nanovehicle' to transport curcumin by providing a sheltered hydrophobic microenvironment to decrease its degradation and therefore increase its bioavailability, and to target curcumin due to the ability of apoE to serve as a ligand for the LDLr. (Medscan);Moreover, curcum…	negetive
vincristine	L-lactate dehydrogenase	LDHB	P07195	negative	negative Regulation: vincristine ---| L-lactate dehydrogenase	At a concentration of 36.5 آµM, vincristine inhibits the lactate dehydrogenase activity by 12%. (Medscan);The lactate dehydrogenase activity is inhibited by 24% after the addition of 60.8 آµM vincristine, which is reduced to 18 and 14% by the application of 20 and 40 آµM silibinin hemisuccinate, respectively, after the chemical-induced injury. (Medscan);Administration of silybin before or after v…	positive
hesperetin	L-lactate dehydrogenase	LDHB	P07195	unknown	Regulation: hesperetin ---> L-lactate dehydrogenase	The lactate dehydrogenase activity was found to be significantly elevated at the concentration of 80 خ¼M after 24 h of exposure in the medium containing hesperetin when compared to the control. (Medscan);Treatment with hesperetin, but not hesperetin plus GW9662, significantly restored the activities of Creatine kinase-MB isoenzyme and lactate dehydrogenase in the myocardium and troponin-I in seru…	unknown
resveratrol	LATS1	LATS1	O95835	positive	Regulation: resveratrol ---> LATS1	In addition, our data showed that resveratrol attenuates breast cancer cell invasion through the activation of Lats1 and consequent inactivation of YAP. (Medscan);Strikingly, we also demonstrate that resveratrol inactivates RhoA, leading to the activation of Lats1 and induction of YAP phosphorylation. (Medscan);In addition, our data showed that resveratrol attenuates breast cancer cell invasion t…	positive
doxorubicin	LATS1	LATS1	O95835	negative	negative Expression: doxorubicin ---| LATS1	Mammalian sterile 20-like kinase 1 (MST1) degradation was increased, and large tumor suppressor kinase 1/2 total protein levels were decreased by methotrexate and doxorubicin, which increased activation and nuclear translocation of yes-associated protein. (Medscan)	negetive
curcumin	LATS1	LATS1	O95835	positive	Expression: curcumin ---> LATS1	The mRNA levels of 9 different genes (CDKN1A, CCNL2, CCNH, LATS1, SKP2, PAK6, BFAR, BCL2-associated athanogene 4, and TP53I3) were confirmed to be regulated at 72 h of curcumin treatment (20 آµM) by quantitative real-time polymerase chain reaction in Y79 retinoblastoma cells, which were consistent with our microarray data (Fig. 4). (Medscan);The tumor suppressor genes LATS1, SPRY4, TSPYL2, EXT1, …	positive
hesperetin	KITLG	KITLG	P21583	unknown	Regulation: hesperetin ---> KITLG	(1 mg/ml), HS-PS (2 mg/ml), hesperetin (0.01 mg/ml), or dexamethasone (100 nM) for 1 h and then stimulated with Stem cell factor (50 ng/ml) for 4 days. (Medscan);(1 mg/ml) or hesperetin (0.01 mg/ml) for 1 h and then stimulated with Stem cell factor (50 ng/ml) for 1 h. Confocal images of rat peritoneal mast cells were stained with NBD-phallacidin. (Medscan);A molecular docking simulation showed th…	unknown
hesperetin	KIT	KIT	P10721	unknown	Regulation: hesperetin ---> KIT	A molecular docking simulation showed that hesperetin, a major component of KMP6, controls the Stem cell factor and c-kit binding by interaction with the active site of the c-kit. (Medscan)	unknown
silibinin	KDR	KDR	P35968	negative	negative Expression: silibinin ---| KDR	More specifically, the inclusion of non-toxic flavanoid, silibinin as supplement diet has been shown to suppress the tumor growth, angiogenesis and metastases at distant sites in the transgenic adenocarcinoma of the mouse prostate mouse model by decreasing the expression of platelet endothelial cell adhesion molecule-1/CD-31, vascular endothelial growth factor/VEGFR-2, HIF-1خ±, inducible nitric o…	positive
resveratrol	KDR	KDR	P35968	unknown	Expression: resveratrol ---> KDR	Our results showed that combinations of resveratrol or curcumin with carboplatin produced a further significant decrease in both plasma levels of VEGF as well as its receptor type-2 (Flk-1) on day 7 post-inoculation. (Medscan);Thus, resveratrol provides cardioprotection by reducing myocardial infarct size and decreasing number of apoptotic cardiomyocytes by up-regulating expression for iNOS, eNOS…	unknown
quercetin	KDR	KDR	P35968	negative	negative Expression: quercetin ---| KDR	To dissect the molecular basis of the quercetin-mediated anti-angiogenic effects, we investigated how quercetin affected VEGFR-2 protein expression in human umbilical vein endothelial cells using quantitative real-time polymerase chain reaction analysis. (Medscan);We found that 50, 100 and 200آµM quercetin dramatically inhibited the expression of VEGFR-2 ( ). (Medscan);In our study, quercetin sig…	positive
doxorubicin	KDR	KDR	P35968	negative	negative Expression: doxorubicin ---| KDR	Western blotting found that 48h exposures to Tanshinone IIA (31خ¼mol/L) or Adriamycin (2.5خ¼mol/L) in A549 cells, downregulated expression of VEGF and VEGFR2 protein in both drug treatment groups vs. vehicle ( ). (Medscan);Western blotting found that 48h exposures to Tanshinone IIA (31خ¼mol/L) or Adriamycin (2.5خ¼mol/L) in A549 cells, downregulated expression of VEGF and VEGFR2 protein in both dr…	positive
curcumin	KDR	KDR	P35968	negative	negative Expression: curcumin ---| KDR	Curcumin not only interfered with the gene expression of angiogenic ligands but also inhibited the receptor, KDR gene expression in HUVECs. (Medscan);Meanwhile, without serum, curcumin induced endothelial cells differentiation, increased capillary vessel density in CAM, and promoted morphological alterations of pro-angiogenic phenotype on human umbilical vein endothelial cells via elevation of CD…	positive
vincristine	JUN	JUN	P05412	positive	positive Regulation: vincristine --+> JUN	Furthermore, the ERK and p38 kinase inhibitors, U0126 and SB202190, did not affect vincristine-induced poly (ADP ribose) polymerase cleavage or c-Jun induction. (Medscan)	negetive
silibinin	JUN	JUN	P05412	negative	negative Regulation: silibinin ---| JUN	A treatment with silibinin to A549 cells also led to a dose-dependent inhibition on the activation of NF-kappaB, c-Jun and c-Fos. (Medscan);We tested the hypothesis that silibinin inhibits cellular invasiveness by down-regulating the focal adhesion kinase (FAK) and extracellular signal-regulated protein kinase (ERK)-dependent c-Jun/activator protein-1 induction, which leads to inhibition of uroki…	positive
resveratrol	Jun/Fos	JUN	P05412	negative	negative DirectRegulation: resveratrol ---| Jun/Fos	In addition, resveratrol has been shown to be an NF-خ؛B and AP-1 inhibitor . (Medscan);One of the possible mechanisms for its biological activities involves downregulation of the inflammatory response through inhibition of synthesis and release of pro-inflammatory mediators, modification of eicosanoid synthesis, inhibition of activated immune cells or inhibiting such as inducible nitric oxide syn…	positive
quercetin	Jun/Fos	JUN	P05412	negative	negative DirectRegulation: quercetin ---| Jun/Fos	with the adaptor molecule MyD88 enhanced activator protein-1-mediated luciferase activity by 4.5-fold; quercetin, a major flavonoid from Pc-ME [17], significantly ( < 0.01) and dose-dependently inhibited this upregulation (Figure 6), which demonstrates that activator protein-1 activation is a major pharmacological target of Pc-ME and its ingredient quercetin. (Medscan);Quercetin inhibits left ven…	positive
hesperetin	JUN	JUN	P05412	negative	negative Regulation: hesperetin ---| JUN	These results have demonstrated that hesperetin administration significantly inhibits phosphorylation of GSK-3خ², leading to the reduction of oncogenic خ²-catenin, c-myc and c-jun. (Medscan)	positive
doxorubicin	Jun/Fos	JUN	P05412	positive	positive Expression: doxorubicin --+> Jun/Fos	The transcriptional activation occurring as a result of Doxorubicin stimulation is involved in the enhanced expression of AP-1 and the intranuclear transport of NF-خ؛B via phosphorylation of ERK, p38, and JNK ( ). (Medscan);It has been reported that transcriptional activation followed by doxorubicin stimulation is involved in enhanced expression of AP-1 and intranuclear transport of NF-خ؛B via ph…	negetive
curcumin	Jun/Fos	JUN	P05412	negative	negative DirectRegulation: curcumin ---| Jun/Fos	A dose-dependent reduction in taurolithocholic acid-induced apoptosis was observed when curcumin, a well-known inhibitor of AP-1 , was added. (Medscan);Since curcumin is a potent inhibitor of transcriptional factors AP-1 and NF-خ؛B, we assumed that this reagent might be a regulator of osteoclast apoptosis, because many studies have demonstrated that these transcriptional factors are associated wi…	positive
silibinin	JAK2	JAK2	O60674	negative	negative Expression: silibinin ---| JAK2	Silibinin suppresses the expression and phosphorylation of Jak2 and STAT3 proteins in a dose and time-dependent (Medscan);As seen in Fig. 2A, silibinin suppressed the expression of Jak2, STAT3, and phospho proteins in a dose-dependent manner. (Medscan);Silibinin inhibits Jak2 expression and phosphorylation, resulting, in turn, in the inhibition of STAT3 expression, phosphorylation, nuclear transl…	positive
resveratrol	JAK2	JAK2	O60674	negative	negative DirectRegulation: resveratrol ---| JAK2	These findings collectively suggest that resveratrol is a JAK2 inhibitor with considerable clinical relevance, given that dysregulated JAK2 activity is involved in the pathogenesis of hematological diseases such as myeloproliferative neoplasms [56]. (Medscan);This study is the first to demonstrate that resveratrol is a potent JAK2 inhibitor. (Medscan);Resveratrol inhibited interferon-خ³-induced a…	positive
quercetin	JAK2	JAK2	O60674	negative	negative Regulation: quercetin ---| JAK2	As shown in H and I, JAK2 activation was down-regulated significantly due to quercetin nanoparticle administration in both two cervical cancer cell lines. (Medscan);In addition, the activation of JAK2 and STAT3 were altered following exposure to quercetin nanoliposomes in C6 glioma cells, suggesting that quercetin nanoliposomes downregulated Bcl-2 mRNAs expression and enhanced the expression of m…	positive
doxorubicin	JAK2	JAK2	O60674	negative	Expression: doxorubicin ---> JAK2	As shown in Fig. 3D, the decline in Jak2 expression induced by treatment with etoposide or doxorubicin in the presence of LY294002 was significantly attenuated by overexpression of these putative dominant negative mutants. (Medscan);Etoposide or doxorubicin dose-dependently decreased the expression level of Jak2 in UT7 or 32D cells expressing EpoR in the absence of Epo and that of exogenously exp…	positive
curcumin	JAK2	JAK2	O60674	negative	negative DirectRegulation: curcumin ---| JAK2	Taken together, our results show that curcumin is a potent inhibitor of both constitutive and induced STAT proteins as well as Jak2, and that this chemopreventive agent could play an interesting role in cancer treatments with or without classic anti-cancer drugs. (Medscan);Moreover, by molecular docking analysis and tumor sphere assay we discover that curcumin was able to inhibit JAK2 activity an…	positive
resveratrol	JAK1	JAK1	P23458	negative	negative Regulation: resveratrol ---| JAK1	Resveratrol also led to a down-regulation of Janus kinase 1 and epidermal growth factor receptor 1 (EGFR1). (Medscan)	positive
quercetin	JAK1	JAK1	P23458	negative	negative Regulation: quercetin ---| JAK1	Quercetin, a chemopreventive flavonoid, is a potent inhibitor of the IL-6/STAT3 signaling pathway in glioblastoma multiforme cells ( ), resulting in the reduction of glycoprotein 130, JAK1, and STAT3 activation by IL-6. (Medscan)	positive
doxorubicin	JAK1	JAK1	P23458	positive	positive Regulation: doxorubicin --+> JAK1	This increase in phosphorylated JAK1 induced by doxorubicin and IFNخ³ was significantly diminished in the presence of aurintricarboxylic acid (30 آµM), an inhibitor of Janus tyrosine kinase-STAT signaling (Fig. 2B). (Medscan)	negetive
curcumin	JAK1	JAK1	P23458	negative	negative Regulation: curcumin ---| JAK1	Indeed, curcumin inhibits JAK1/2 and PKCخ´ activation, thereby leading to the inhibition of STAT1 phosphorylation (Fig. 4). (Medscan);In primary effusion lymphoma cells, curcumin suppressed JAK-1 and STAT-3, consequently triggering apoptosis (Uddin et al., 2005[Go]). (Medscan)	positive
hesperetin	ITGBL1	ITGBL1	O95965	negative	negative Regulation: hesperetin ---| ITGBL1	The transcriptome study also revealed the downregulation of ITGBL1 by both orange juice and hesperetin, while only orange juice decreased the expression of several other genes encoding integrins, such as ITGA5, ITGA7 and ITGAX. (Medscan)	positive
resveratrol	IRF1	IRF1	P10914	negative	negative Expression: resveratrol ---| IRF1	Resveratrol suppressed the expression of IRF-1, which is an essential transcription factor for the IFN-خ³-induced indoleamine 2,3-dioxygenase expression in bone marrow-derived dendritic cells ( A). (Medscan);These results indicate that resveratrol effectively inhibits the IFN-خ³-induced expression of indoleamine 2,3-dioxygenase and IRF-1 via the inactivation of the JAK/STAT1- and protein kinase C…	negetive
quercetin	IRF1	IRF1	P10914	negative	negative Regulation: quercetin ---| IRF1	Lycopene, quercetin and tyrosol drastically reduced nuclear factor-خ؛B, IRF-1 and STAT-1-خ±/DNA binding activity as well as respective nuclear subunit level. (Medscan);lipopolysaccharide-induced IkappaB kinase , nuclear factor-kappaB and activating protein-1 activation, and IFN-gamma-induced nuclear factor-kappaB, signal transducer and activator of transcription-1 (STAT1) and interferon regulator…	negetive
doxorubicin	IRF1	IRF1	P10914	positive	Regulation: doxorubicin ---> IRF1	This notion is supported by the doxorubicin-mediated up-regulation of IFN-regulatory factor 1, which is preferentially induced by IFNخ³, whereas hypoxia-inducible factor 1 is primarily induced by IFNخ² (Der et al., 1998) and was not increased upon doxorubicin. (Medscan)	positive
curcumin	IRF1	IRF1	P10914	negative	negative Expression: curcumin ---| IRF1	Curcumin suppresses the binding of activated STAT1 to the IFNخ³-activated site site of the IRF-1 promoter and inhibits IRF-1 expression in IFNخ³-stimulated bone marrow-derived DCs. (Medscan);In contrast to FLLL32, curcumin and FLLL62 reduced downstream STAT1-mediated gene expression of IRF1 as determined by Real Time PCR. (Medscan)	negetive
vincristine	INS	INS	P01308	negative	negative Regulation: vincristine ---| INS	Vinblastine, vincristine and podophyllotoxin significantly inhibited insulin binding (25-50%) in the presence of insulin (10(-8) mol/l). (Medscan)	unknown
silibinin	INS	INS	P01308	unknown	Expression: silibinin ---> INS	A recent study showed that silibinin restored glucose and insulin levels by activating insulin signaling in rat under insulin resistance states in rat liver . (Medscan);Administration of silybin produced moderate restoration of insulin level which was statistically insignificant in comparison to that of group D. However in case of chitosan embossed silybin nanoparticles group a marked improvement…	unknown
resveratrol	INS	INS	P01308	unknown	Expression: resveratrol ---> INS	Resveratrol is a potent activator of mammalian Sirt1, and most of the described effects of resveratrol in higher life forms on the regulation of glucose and insulin production and sensitivity, cell survival, fat metabolism, and effects of caloric restriction are thought to be mediated by Sirt1. (Medscan);We concluded that resveratrol has potential hypoglycemic effect, probably by increasing insul…	unknown
quercetin	INS	INS	P01308	negative	negative Expression: quercetin ---| INS	The quercetin diet suppressed the elevation of blood glucose levels and decreased plasma insulin levels, facilitating the recovery of cell function in both the liver and pancreas by reducing oxidative stress and blocking cyclin-dependent kinase inhibitor P21(WAF1/CIP1) (CDKN1A) expression. (Medscan);Quercetin administered to streptozotocin diabetic mice, either orally for 2 weeks [87] or intraper…	unknown
hesperetin	INS	INS	P01308	positive	positive Expression: hesperetin --+> INS	hesperetin is well known to exert an anti-diabetic effect by decreasing blood glucose and increasing serum insulin levels ( ). (Medscan)	unknown
doxorubicin	INS	INS	P01308	unknown	Regulation: doxorubicin ---> INS	periods (30 min or 24 h), doxorubicin treatment reduced glucose uptake after insulin stimulation (Fig 2B and 2C). (Medscan);To test this hypothesis, we measured the cytotoxicity of doxorubicin for clonogenic breast tumor cells in the presence and the absence of hormones that stimulate their in vitro growth (17 beta-estradiol, epidermal growth factor, hydrocortisone, and insulin). (Medscan)	unknown
curcumin	INS	INS	P01308	unknown	Expression: curcumin ---> INS	Thus, the circulating HbA1c and the fructosamine levels were reduced by VMNS2e , the insulin sensitivity and the plasma metabolic profile were reinstalled by the caffeoyl derivatives of chicory leaves , and the serum insulin and leptin levels were reduced by curcumin . (Medscan);The curcumin supplement did not alter the plasma glucose level in high-fat-fed hamsters; however, the plasma insulin le…	unknown
vincristine	IL6	IL6	P05231	positive	Expression: vincristine ---> IL6	The expression of IL-6 was increased by vincristine administration and was co-localized in the invading macrophage. (Medscan);As shown in Fig. 3A and B, in RAW264.7 cells, Vincristine priming markedly decreased the expression and secretion of IL-6 in a dose-dependent manner. (Medscan)	negetive
silibinin	IL6	IL6	P05231	negative	negative Expression: silibinin ---| IL6	Silibinin reversed heart TNF-خ± and IL-6 expression to control mouse levels. (Medscan);Silibinin reversed heart TNF-خ± and IL-6 expression to control mouse levels. (Medscan);Silibinin reverses increases in serum TNFخ±, IL-1خ², and IL-6 expression in rats with sepsis induced by cecal ligation and perforation.11 (Medscan)	positive
resveratrol	IL6	IL6	P05231	negative	negative Expression: resveratrol ---| IL6	Resveratrol is able to prevent interleukin-6 production in astrocyte cultures exposed to oxygen and glucose deprivation and, in vivo, resveratrol attenuated neuronal cell death and astrocyte reactivity in gerbils submitted to global ischemia . (Medscan);Resveratrol can also downregulates the expression of nuclear factor-kappa B-regulated genes, including interleukin-6, Bcl2, Bcl-xL, XIAP, c-inhib…	positive
quercetin	IL6	IL6	P05231	negative	negative Expression: quercetin ---| IL6	The mRNA expression of IL-6 was upregulated by the HCD in rat monocytes, whereas quercetin administration significantly (Pâ©½0.05) downregulated the mRNA expression of IL-6 in rats. (Medscan);Moreover, quercetin treatment significantly inhibited the levels of oxidative stress biomarkers like malondialdehyde, hydrogen peroxide and 8-hydroxy-2'-deoxyguanosine, reduced the levels of proinflammatory …	positive
hesperetin	IL6	IL6	P05231	negative	negative Expression: hesperetin ---| IL6	hesperetin inhibited LPS-induced IL-6 and TNF-خ± production in macrophages from an adjuvant arthritis rat model ( ). (Medscan);hesperetin has also been reported to reduce the expression of IL-8, TNF, IL-1, IL-6, IL-12, ICAM-1, and VCAM-1 in the case of acute lung inflammation induced by LPS in vivo [36]. (Medscan);l'hespأ©ridine significantly decreased brain levels of IL-6 to a level similar to t…	positive
doxorubicin	IL6	IL6	P05231	positive	positive Expression: doxorubicin --+> IL6	Additionally, doxorubicin treatment significantly increased the amount of Interleukin-6 in the thymus but not in peripheral lymph nodes or the spleen ( A and A ). (Medscan);Doxorubicin treatment resulted in a significant increase in renal IL-6 and TNF-خ± levels and decrease in renal interleukin-10 compared to control group. (Medscan);Similarly, senescent induction of rat pancreatic stellate cells…	negetive
curcumin	IL6	IL6	P05231	negative	negative Expression: curcumin ---| IL6	In addition, Yang et al. found that curcumin could reduce the expression content of tumor protein STAT3 and IL-6, inhibit the malignant proliferation and metastasis of non small cell lung cancer. (Medscan);In general, curcumin mediates its effects by modulating the functions and expressions of several important molecular targets, including transcription factors (e.g., NF-خ؛B, AP-1, Egr-1, خ²-cate…	positive
hesperetin	IL5	IL5	P05113	negative	negative Expression: hesperetin ---| IL5	hypothesized that hesperetin and formoterol prevent airway hyperresponsiveness by downregulating eotaxin and IL-5 expression and, in so doing, by reducing eosinophilia. (Medscan);Therefore, hesperetin may reduce Th2 cytokine (IL-5) production and gene expression by inhibition of GATA-3 expression. (Medscan)	positive
hesperetin	IL4	IL4	P24394	negative	negative Expression: hesperetin ---| IL4	We also measured IL-4, and IFN-خ³ in the culture supernatants were measured by Enzyme-Linked Immunosorbent Assay and found that hesperetin (5 mg kgâˆ’1) significantly inhibited Th2 cytokine (IL-4) production in splenocytes (Figure 3(d)) which was accompanied by a concurrent decrease in Th2 cytokine production in BALF (Figure 3(a)). (Medscan)	positive
hesperetin	IL2	IL2	P60568	negative	negative Expression: hesperetin ---| IL2	hesperetin also restored the suppression of T-lymphocyte proliferation and IL-2 production, and downregulated production of interleukin-1, IL-6 and TNF-alpha by peritoneal macrophages in adjuvant arthritis rats. (Medscan)	positive
vincristine	IL1B	IL1B	P01584	positive	positive Expression: vincristine --+> IL1B	Because IL-1خ² plays a central role as an initiator cytokine in immune responses, we compared doxorubicin, a drug known to induce IL-1خ² production, with ten other commonly prescribed chemotherapeutic drugs in their ability to lead to processing and secretion of IL-1خ² by primary mouse macrophages. seven of them (melphalan, cisplatin, vincristine, etoposide, paclitaxel, methotrexate, and cytarabi…	negetive
hesperetin	IL1B	IL1B	P01584	negative	negative Expression: hesperetin ---| IL1B	hesperetin inhibits those pathways, thereby suppressing the expression of IL-8, TNFخ±, IL-1خ², IL-12, ICAM-1 and VCAM-1. (Medscan);In the irradiated group, hesperetin supplementation significantly reduced the Interleukin-1خ² level in accordance with the concentrations. (Medscan);It was found that hesperetin treatment reversed the increases in TNF-خ± and IL-1خ² levels when given together with 2,3,…	positive
resveratrol	IL1A	IL1A	P01583	negative	negative Expression: resveratrol ---| IL1A	The induction of mRNA expression of the inflammatory markers IL1خ±, IL6, IL8 and ELAM-1 after chronic oxidative stress was significantly inhibited by chronic treatment with resveratrol. (Medscan);The induction of mRNA expression of the inflammatory markers interleukin-1خ±, -6, -8, and endothelial leukocyte adhesion molecule after chronic oxidative stress was significantly inhibited by chronic tre…	positive
quercetin	IL1A	IL1A	P01583	negative	negative Expression: quercetin ---| IL1A	In glial cells, it was shown that quercetin could inhibit LPS-induced transcription of TNF-خ± and IL-1خ± ( ). (Medscan);Both the flavonoid quercetin and phloretin inhibited the expression of IL-1 alpha/beta as well as TNF-alpha mRNA, with quercetin being more potent than phloretin and TNF-alpha expression somewhat more sensitive than that of IL-1 alpha/beta. (Medscan);For glial cells, we observed…	positive
doxorubicin	IL1A	IL1A	P01583	negative	Expression: doxorubicin ---> IL1A	Also, Doxorubicin treatment decreased the level of IL-1خ± ( ) indicating immunosuppressive effect of this drug. (Medscan);The expression of IL-1alpha and VEGF was up-regulated in photodynamic treatment-treated cells, either alone or in combination with doxorubicin or taxotere. (Medscan)	positive
curcumin	IL1A	IL1A	P01583	negative	negative Expression: curcumin ---| IL1A	Curcumin reducing the levels of prostaglandin E2 and interleukin-1خ± in the present study as well as TNF-خ±, interleukin-1خ², IL-6 and IL-8 in our previous study by both rANE and tANE-treated Peripheral blood mononuclear cells at 24-h cultures implicated that the induction oxidative stress by ANEs might persist for a long time. (Medscan);Curcumin reducing the levels of prostaglandin E2 and interl…	positive
hesperetin	IL17A	IL17A	Q16552	negative	negative Expression: hesperetin ---| IL17A	hesperetin increased Treg cells production of interleukin IL-10 and transforming growth factor -خ², but concurrently resulted in a significant reduction in production of IL-17 and IL-6. (Medscan)	positive
hesperetin	IL12	IL12	Q99665	negative	negative Expression: hesperetin ---| IL12	hesperetin inhibits those pathways, thereby suppressing the expression of IL-8, TNFخ±, IL-1خ², IL-12, ICAM-1 and VCAM-1. (Medscan);In the macrophages activated by lipopolysaccharide, the treatment with hesperetin decreased IL-10, IL-12, and TNF-alpha levels by 47 %, 29 %, and 63 %, respectively. (Medscan);hesperetin has also been reported to reduce the expression of IL-8, TNF, IL-1, IL-6, IL-12, …	positive
vincristine	IL10	IL10	P22301	positive	Expression: vincristine ---> IL10	Moreover, in the spinal dorsal horn, the activity of nicotinamide adenine dinucleotide phosphate oxidase and the protein expression of p-p65 as well as tumor necrosis factor a was increased, whereas the protein expression of IL-10 was decreased following vincristine treatment. (Medscan);Specifically, cyclophosphamide, doxorubicin, vincristine and prednisone treatment increased IL10, LMP1 and pSTA…	negetive
hesperetin	IL10	IL10	P22301	negative	Expression: hesperetin ---> IL10	In the macrophages activated by lipopolysaccharide, the treatment with hesperetin decreased IL-10, IL-12, and TNF-alpha levels by 47 %, 29 %, and 63 %, respectively. (Medscan);hesperetin increased Treg cells production of interleukin IL-10 and transforming growth factor -خ², but concurrently resulted in a significant reduction in production of IL-17 and IL-6. (Medscan);Other results showed that p…	positive
vincristine	IKZF1	IKZF1	Q13422	negative	negative Regulation: vincristine ---| IKZF1	Treatment with vincristine, daunorubicin and L-asparaginase significantly decreased the (A) mRNA and (B) protein expression of Ikaros isoform 6, (*P<0.05, n=3) in Sup-15 cells. (Medscan);A similar result was found in that vincristine, daunorubicin and L-asparaginase treatment markedly decreased the Ikaros isoform 6, mRNA and protein expression (P<0.05) (Fig. 2). (Medscan)	negetive
resveratrol	IKBKG	IKBKG	Q9Y6K9	negative	negative Expression: resveratrol ---| IKBKG	Resveratrol (30) could effectively inhibit the synthesis of enterovirus 71/VP1 and the phosphorylation of IKKخ±, IKKخ², IKKخ³, IKBخ±, NF-خ؛B p50 and NF-خ؛B p65, increased secretion of IL-6 and TNF-خ± in enterovirus 71-infected rhabdosarcoma cells. (Medscan);Resveratrol could effectively inhibit the synthesis of enterovirus 71/VP1 and the phosphorylation of IKKخ±, IKKخ², IKKخ³, IKBخ±, NF-خ؛B p50 a…	positive
doxorubicin	IKBKG	IKBKG	Q9Y6K9	positive	positive Regulation: doxorubicin --+> IKBKG	Park and colleagues showed that siRNA-mediated knockdown attenuated, or overexpression of Naa10 increased, respectively, doxorubicin-induced RIP1/PIDD/NEMO complex formation, NEMO ubiquitination and NF-خ؛B activation in HEK293 cells ( ). (Medscan);... quantification normalized to lane 1, of (C) doxorubicin-induced NEMO dimerization, (D) doxorubicin-induced IKK-b S-glutathionylation, and (E) doxor…	negetive
silibinin	IKBKB	IKBKB	O14920	negative	negative Expression: silibinin ---| IKBKB	In consistent with the results obtained from NF-خ؛B1 expression in SK-N-MC cell line, in which silibinin strictly inhibited the expression of both of catalytic members (Iخ؛B kinaseخ± and Iخ؛B kinaseخ²), it seems that silibinin suppresses activation of both Nuclear factor خ؛B signaling pathways in this stromal cell line, through suppression of NF-خ؛B1 transcription which is involved in both pathwa…	positive
resveratrol	IKBKB	IKBKB	O14920	negative	negative Expression: resveratrol ---| IKBKB	Metformin and resveratrol inhibited HIF-1خ± induction, and as an expected result, metformin and resveratrol inhibited adipose inflammation by reducing JNK and IKKخ² phosphorylation and IL-6 production. (Medscan);Consistent with our aforementioned results suggesting a brain-restricted antiinflammatory action, central nervous system resveratrol delivery tended to reduce IKKخ² mRNA level in hypothal…	positive
quercetin	IKBKB	IKBKB	O14920	negative	negative Regulation: quercetin ---| IKBKB	Quercetin inhibits the purified recombinant Iخ؛B kinases, IKK1 and IKK2, by serving as a mixed-type inhibitor versus ATP . (Medscan);However, the structural basis of IKKخ² inhibition by staurosporine and quercetin has not been established yet, and the proposal of their putative binding modes would be of great value to the comprehension of their mechanism of action and would provide information fo…	positive
doxorubicin	IKBKB	IKBKB	O14920	positive	positive Expression: doxorubicin --+> IKBKB	The administration of doxorubicin led to significantly (P<0.001) increased expression of NF-خ؛Bp65, IKK-خ² and TNF-خ± as compared to the control group ( A and B). (Medscan);To further characterize the doxorubicin-induced Iخ؛Bخ± degradation in IKK1 and IKK2 genes mouse embryo fibroblasts, we performed a time course. (Medscan);Blocking of NF-خ؛B activation by treatment of lactacystin dramatically i…	negetive
curcumin	IKBKB	IKBKB	O14920	negative	negative DirectRegulation: curcumin ---| IKBKB	If IKKخ² is the only target of curcumin, curcumin should not inhibit LPS (TLR4 agonist)-induced activation of TRIF pathway of TLR4. (Medscan);Cystein 179 residue in the activation loop of Iخ؛B kinaseخ² is known to be the target site for Iخ؛B kinase inhibitors, including Curcumin and Butein . (Medscan);We further utilized the IKKخ² inhibitor curcumin to treat MnSOD-overexpressing H441 and CL1-0 ce…	positive
vincristine	insulin-like growth factor	IGF1R	P08069	negative	negative Expression: vincristine ---| insulin-like growth factor	The most significant inhibition of insulin-like growth factor production was caused by vincristine and 6-mercaptopurine. (Medscan)	positive
silibinin	IGF1R	IGF1R	P08069	negative	Regulation: silibinin ---> IGF1R	Silibinin was reported to modulate several membrane-bound receptors, including EGFR and IGF-1R . (Medscan);Silibinin treatment has been reported to induce cell cycle arrest via activating cellular check points and cyclin dependent kinase inhibitors ; and to inhibit multiple signaling pathways such as androgen receptor, EGFR, IGF1R, IGFBP3, and NF-خ؛B etc. in human Prostate cancer cells . (Medscan…	positive
resveratrol	IGF1R	IGF1R	P08069	negative	negative DirectRegulation: resveratrol ---| IGF1R	These results suggest that IGF-1R is an important molecular target for resveratrol in the suppression of colon cancer cell proliferation and also suggests the role of resveratrol in regulating IGF-1R transcription. (Medscan);resveratrol treatment dramatically decreased IGF-1R and increased HRD1 expressions, consistent with data obtained with HKC-8 cells. (Medscan);Our data suggest that resveratro…	positive
quercetin	IGF1R	IGF1R	P08069	negative	negative Expression: quercetin ---| IGF1R	Quercetin supplementation decreased the expression of IGFIR. (Medscan);Interestingly, our results showed that genistein, kaempferol, biochanin A and quercetin decreased the overall cell content of IRS-I based on Western blotting, and inhibited the down-regulation of IGF-IR expression induced by IGF-I stimulation. (Medscan);Quercetin down regulates mRNA and protein levels of IGF-IR and IGF-IRخ² (M…	positive
doxorubicin	IGF1R	IGF1R	P08069	negative	Expression: doxorubicin ---> IGF1R	Consistent with our microarray results, qRT-PCR analysis of representative genes revealed that TAF3 depletion had little to no effect on uninduced gene expression but caused 2.2- to 6-fold decreases in the doxorubicin-induced mRNA levels of the cell-cycle-regulated genes p21, BTG2, CDK5RAP1, and IGF1R, the autoregulatory gene MDM2, and the proapoptotic gene PUMA ( D)-all of which display early ac…	positive
curcumin	IGF1R	IGF1R	P08069	negative	negative Expression: curcumin ---| IGF1R	Since IGF-1-mediated signaling transduction is ultimately determined by the IGF-1R, we investigated the potential IGF-1R gene expression regulation by curcumin. (Medscan);As shown in A , compared to control, curcumin at 10 خ¼M caused a significant inhibition of the IGF-1R gene expression at the 3-hour time point ( p < 0.05), and this suppression lasted for 24 h ( p < 0.05) and recovered at 48 h (…	positive
vincristine	IGF1	IGF1	P05019	negative	negative Regulation: vincristine ---| IGF1	Gene expression analysis by gene array technology demonstrated that vincristine treatment induced a down-regulation of several anti-apoptotic genes, including AKT-1 and AKT-2,BCL2, BCL-XL, and IGF-I and enhanced the expression of pro-apoptotic genes such asBIK. (Medscan)	positive
silibinin	IGF1	IGF1	P05019	negative	Expression: silibinin ---> IGF1	Recently, we have also demonstrated that dietary silibinin inhibits prostate tumor growth and progression in transgenic adenocarcinoma of the mouse prostate mice by modulating the expression of cyclin-dependent kinases, cyclin-dependent kinase inhibitors, and insulin like growth factor -1 and insulin like growth factor binding protein -3 . (Medscan);The work was specifically designed to test the …	positive
resveratrol	IGF1	IGF1	P05019	negative	Expression: resveratrol ---> IGF1	Recently, Resveratrol was reported to improve health and survival of mice on a high-calorie diet by reducing IGF-1 levels and increasing PGC-1خ± activity . (Medscan);Resveratrol induced a myriad of changes, including increased insulin sensitivity, reduced insulin-like growth factor-I levels, increased AMP-activated protein kinase and PGC-1خ± activity, increased mitochondrial number, and improved …	positive
quercetin	IGF1	IGF1	P05019	negative	negative Expression: quercetin ---| IGF1	Early evidences had shown that quercetin decreases mRNA levels of IGF-I, II, IR and protein levels IGF-IR خ², PI3K, pAkt, cyclin D1 signaling molecules in Prostate cancer-3 cells (in vitro) that supports the present study. (Medscan);Quercetin decreased the IGF-I and II mRNA and increased IGFBP-3 mRNA expression. (Medscan);In the present study, quercetin decreases the IGF-IRخ² protein and also mRN…	positive
doxorubicin	IGF1	IGF1	P05019	negative	Expression: doxorubicin ---> IGF1	Finally, we employed Enzyme-Linked Immunosorbent Assay assay to detect the effects of doxorubicin on paracrine functions of Bone marrow-derived mesenchymal stem cells, and found that doxorubicin could inhibit the ability of Bone marrow-derived mesenchymal stem cells to secret VEGF and IGF-1 and reduce the VEGF and IGF-1 level in the medium, suggesting that the apoptosis of Bone marrow-derived mes…	positive
curcumin	IGF1	IGF1	P05019	positive	Expression: curcumin ---> IGF1	Moreover, nano-curcumin down-regulated the expression of IGF-1, STAT3 and Gli1 in Daoy cells, three proteins that are associated with the initiation and the growth of medulloblastoma . (Medscan);In contrast, Curcumin treatment significantly increased IGF-1 levels (P < 0.001). (Medscan);Curcumin was antidiabetic therapy, induced hypoglycemia by up-regulation of IGF-1 gene and ameliorate the diabet…	negetive
vincristine	IFNG	IFNG	P01579	negative	negative Expression: vincristine ---| IFNG	Adriamycin (0.4 microgram/ml) and vincristine (0.08 microgram/ml) also diminished IFN-gamma production, but only if the peripheral blood mononuclear cells were pretreated with the drugs. (Medscan)	negetive
silibinin	IFNG	IFNG	P01579	unknown	Expression: silibinin ---> IFNG	Consistent with our in vitro data, elevated intrahepatic messenger RNA levels of IL-2, IL-4, IFN-خ³, and TNF-خ± and splenocyte secretion of the same cytokines were significantly inhibited by silibinin. (Medscan);We obtained results similar to our in vivo observations of intrahepatic cytokine mRNA synthesis, i.e. silibinin significantly inhibited the concanavalin A-induced production of TNF, inter…	unknown
resveratrol	IFNG	IFNG	P01579	positive	Expression: resveratrol ---> IFNG	Resveratrol enhanced IFN-gamma expression in CD8 + T cells, leading to immune stimulation, and suppressed the CD4 +CD25 + cell population, which has tumor-derived regulatory effects. (Medscan);Similarly, resveratrol was reported to suppress IFN-خ³ production in human peripheral blood mononuclear cells stimulated with PHA , and results appear to be related to the suppression of NF-خ؛B by resveratr…	positive
quercetin	IFNG	IFNG	P01579	negative	Expression: quercetin ---> IFNG	Similar effects were found for the flavonole quercitin, which completely blocked IFN-خ³ production, and for fisetin. (Medscan);But, addition of quercetin rather decreased both T-bet expression and IFNخ³ production ( C), insisted that IFNخ³ suppression by quercetin was mediated by modulation of T-bet expression. (Medscan);Furthermore, IFNخ³ promoter activity was increased by T-bet expression by 30…	negetive
hesperetin	IFNG	IFNG	P01579	positive	Expression: hesperetin ---> IFNG	Furthermore, hepatic oxidative stress and the production of proinflammatory cytokines including TNF-خ± and IFN-خ³ were decreased by hesperetin pretreatment. (Medscan);Furthermore, hesperetin enhanced the interferon -خ³ production in stimulated mesenteric lymph node lymphocyte. (Medscan)	positive
doxorubicin	IFNG	IFNG	P01579	negative	Expression: doxorubicin ---> IFNG	A report has shown that administration of Doxorubicin to normal mice could decrease IFN-خ³ productions. (Medscan);More recently, doxorubicin has been established as an inducer of immunogenic cell death and has been shown to increase IFN gamma production and induce dendritic and T-cell tumor infiltration in mouse models [14â€“20]. (Medscan);doxorubicin further decreased IL-2 and IFN-خ³ productions…	negetive
curcumin	IFNG	IFNG	P01579	negative	negative Expression: curcumin ---| IFNG	However, administration of curcumin significantly attenuated IL-4 and IL-5 levels, and slightly restored the levels of IFN-خ³. (Medscan);Our data demonstrated that curcumin inhibits the expression of IL-2 and IFN-خ³ mRNAs in splenic T cells, and IL-12 mRNAs in macrophages. (Medscan);In this study, we found that curcumin attenuates encephalomyelitis in C57BL/6 mice by inhibiting the expression of …	negetive
vincristine	IFI44	IFI44	Q53G44	positive	positive Regulation: vincristine --+> IFI44	The gene profiles of ten patients who developed grade 2 or 3 late-onset vincristine-induced peripheral neuropathy showed only ten differentially expressed genes, including RORA and IFI44 ( ). shows single-nucleotide polymorphisms significantly associated with early-onset vincristine-induced peripheral neuropathy. (Medscan)	positive
quercetin	ID2	ID2	Q02363	unknown	Regulation: quercetin ---> ID2	In conclusion, quercetin's at 3-27 خ¼M can promote the proliferation and differentiation of oligodendrocyte precursor cells after oxygen/glucose deprivation injury and may regulate the activity of Olig2 and Inhibitor of DNA binding 2. (Medscan)	unknown
doxorubicin	ID2	ID2	Q02363	positive	positive Expression: doxorubicin --+> ID2	Doxorubicin-induced Id2A gene transcription is targeted at an activating transcription factor/cyclic AMP response element motif through novel mechanisms involving protein kinases distinct from protein kinase C and protein kinase A. (Medscan)	negetive
resveratrol	ID1	ID1	P41134	negative	negative Expression: resveratrol ---| ID1	... modulates various downstream genes as determined by microarray analysis and that the expression of Id1 is suppressed following treatment with resveratrol ... (Medscan);Trans-resveratrol significantly repressed the expression levels of Lipopolysaccharide-induced ID1 and HRG genes, that particularly in the case of ID1, have been associated with tumorigenesis (36, 37). (Medscan)	positive
doxorubicin	ID1	ID1	P41134	negative	negative Expression: doxorubicin ---| ID1	We found that the expression levels of endogenous ID1 were decreased in HCT116 cells upon treatment with doxorubicin and camptothecin (Fig. 1A, ID1 panels). (Medscan)	positive
curcumin	ID1	ID1	P41134	negative	negative Expression: curcumin ---| ID1	As demonstrated in , the situation is very similar for Id1; curcumin and emodin both trigger proteasome-dependent degradation of the Id1 protein. (Medscan);In pre-experiment, we found that curcumin inhibited the mRNA expression of Id1 in PC3 cell lines, reminding that it may be a new pathway for curcumin (Medscan);Curcumin inhibited the expression of Id1 in PC3 cells (Medscan)	positive
vincristine	ICAM1	ICAM1	P05362	positive	Expression: vincristine ---> ICAM1	(Aâ€“C) Expression of adhesion molecules VCAM-1 and ICAM-1 by primary HUVECs is increased by vincristine sulfate (10 nM) or TNF-خ± (10 ng/ml) compared with control (cell media) following 18-hour incubation. (Medscan);Incubation of HUVECs with vincristine sulfate produced a trend toward an increase in ICAM-1 expression on the cell surface, which was associated with a modest yet significant reducti…	negetive
silibinin	ICAM1	ICAM1	P05362	negative	negative Expression: silibinin ---| ICAM1	Administration of silybin significantly inhibited ICAM-1 expression. (Medscan);Silibinin inhibits ICAM-1 expression via regulation of N-linked and O-linked glycosylation in ARPE-19 cells. (Medscan);Taken together, silibinin inhibits ICAM-1 expression and its function through altered O-linked glycosylation in NF-خ؛B and STAT1 signaling pathways and decreases the N-linked glycosylation of ICAM-1 tr…	positive
resveratrol	ICAM1	ICAM1	P05362	negative	negative Expression: resveratrol ---| ICAM1	Notably, the 3 flavonoids hesperetin, naringin, and resveratrol inhibited the HG-stimulated ICAM-1 expression by inhibiting the p38 mitogen-activated protein kinase signaling pathway. (Medscan);A recent study suggested that resveratrol blocks ICAM-1 expression in human endothelial ECV304 cells and fibrosarcoma HT1080 cells . (Medscan);In this study, we clearly showed that HG increased the product…	positive
quercetin	ICAM1	ICAM1	P05362	negative	negative Expression: quercetin ---| ICAM1	Supplementation of quercetin significantly downregulated the oxidized LDL induced expression of adhesion molecules, ICAM-1 and VCAM-1 in Human umbilical vein endothelial cells. (Medscan);Apigenin and quercetin inhibited cytokine-induced ICAM-1 production from human umbilical vein endothelial cells . (Medscan);We have recently shown that the flavonoid quercetin potently inhibits inducible ICAM-1 e…	positive
hesperetin	ICAM1	ICAM1	P05362	negative	negative Expression: hesperetin ---| ICAM1	In conclusion, we found that all the three flavonoids naringin, hesperetin, and resveratrol reduced ICAM-1 expression in HG-induced Human umbilical vein endothelial cells through the inhibition of p38, but not of ERK and JNK. (Medscan);In particular, pre-incubation with low dose hesperetin downregulated IL-1خ²-induced ICAM-1 expression ( E). (Medscan);hesperetin inhibits those pathways, thereby s…	positive
doxorubicin	ICAM1	ICAM1	P05362	positive	positive Expression: doxorubicin --+> ICAM1	When Jurkat and HUT-78 cells were co-cultured with endothelial cells in the same vial, doxorubicin treatment induced a significant ICAM-1 overexpression, which was inhibited by addition of bevacizumab. (Medscan);In tumor-endothelial cell co-cultures, we showed that doxorubicin significantly enhanced ICAM-1 expression only when direct cytoplasmic contact occurred, mimicking the situation in vivo. …	negetive
curcumin	ICAM1	ICAM1	P05362	negative	negative Expression: curcumin ---| ICAM1	As shown in A, curcumin completely abolished the TNF-induced expression of ICAM-1 and ELAM-1. (Medscan);The results presented here clearly demonstrate that curcumin blocked the TNF-mediated attachment of monocytes to EC by inhibiting the EC surface expression of the adhesion molecules ICAM-1, VCAM-1, and ELAM-1. (Medscan);Overall, our data establish that curcumin can inhibit the adhesion of monoc…	positive
hesperetin	HTR2C	HTR2C	P28335	negative	negative Regulation: hesperetin ---| HTR2C	On the other hand, hesperetin, isoliquiritigenin and heptamethoxyflavone inhibit both 5-HT2B and 5HT2C receptor ( ). (Medscan)	unknown
hesperetin	HTR2B	HTR2B	P41595	negative	negative Regulation: hesperetin ---| HTR2B	It has been reported that several components of rikkunshito, 3,3',4',5,6,7,8-heptamethoxyflavone, hesperetin and isoliquiritigenin, antagonize 5-HT2CRs and 5-HT2B receptors ( ). (Medscan);On the other hand, hesperetin, isoliquiritigenin and heptamethoxyflavone inhibit both 5-HT2B and 5HT2C receptor ( ). (Medscan);hesperetin inhibits 5-HT2B receptors both in the stomach and the hypothalamus. (Meds…	unknown
vincristine	HSPB1	HSPB1	P04792	positive	positive Expression: vincristine --+> HSPB1	In addition, some of these drugs, particularly cisplatin , vincristine and colchicine enhance Hsp27 and/or خ±B-crystallin expression. (Medscan);Moreover, ovarian cancer cell lines incubated with three tubulin targeting compounds revealed that colcemid and vincristine induced the expression of HSP27, while the presence of paclitaxel led to a suppression of HSP27 ( ). (Medscan);These data are corro…	negetive
silibinin	heat shock protein	HSPB1	P04792	positive	positive Expression: silibinin --+> heat shock protein	Silibinin induced the expression of endoplasmic reticulum stress proteins and spliced XBP1 mRNA. (Medscan)	negetive
resveratrol	HSPB1	HSPB1	P04792	positive	Expression: resveratrol ---> HSPB1	HSP27 expression was significantly increased by resveratrol ( B). (Medscan);A recent report showed resveratrol enhances HSP27 expression in cultured human aortic smooth muscle and reduces proliferation ( ). (Medscan);Moreover, trans-resveratrol also increased the expression of apoptotic biomarkers like caspase 3 and heat shock protein 70 and 27 . (Medscan)	negetive
resveratrol	heat shock protein	HSPB1	P04792	positive	positive Expression: resveratrol --+> heat shock protein	They further showed that resveratrol PC increases the levels of stress proteins GRP94 and GRP74, heat shock protein HSP70 and m-calpain in the same model. (Medscan);Exercise, resveratrol, the small molecule BGP-15, and lipoic acid have all been shown to induce heat shock protein expression. (Medscan);In quail, dietary resveratrol ameliorated decreased food intake, egg production, and hepatic anti…	negetive
quercetin	heat shock protein	HSPB1	P04792	negative	negative DirectRegulation: quercetin ---| heat shock protein	Administration of quercetin, a potent Heat shock protein inhibitor, suppressed HSP70 protein level at all studied time points ( B) (vehicle: day 3, 5.9-fold; day 7, 5.2-fold and quercetin: day 1, 1.2-fold; day 3, 1.5-fold; day 7, 1.4-fold). (Medscan);Quercetin, an inhibitor of heat shock protein induction, significantly prevented the protection of glutamine (64.8 آ± 3.7 and 38.2 آ± 2.7 mm Hg) ( P…	positive
doxorubicin	HSPB1	HSPB1	P04792	positive	positive Expression: doxorubicin --+> HSPB1	It is possible that Doxorubicin regulates cell growth via a change in the expression of HSP27. (Medscan);Doxorubicin caused a marked decrease in the levels of three isoforms of HSP27. (Medscan);Similarly, in a recent work, the chronic treatment by the chemotherapeutic drugs doxorubicin , which induces oxidative stress and heart failure, has been shown to increase the level of Hsp25 and its phosph…	negetive
curcumin	heat shock protein	HSPB1	P04792	positive	positive Expression: curcumin --+> heat shock protein	Several antioxidants ( N-acetyl cysteine, quercetin, superoxide dismutase, vitamin C and curcumin) have been demonstrated to modulate the differential expression of heat shock protein in various stress conditions ( ). (Medscan);Our results do not exclude the participation of other inducible systems in curcumin-mediated cytoprotection; in fact, a previous report showed that curcumin increases the …	negetive
hesperetin	HSPA5	HSPA5	P11021	positive	positive Expression: hesperetin --+> HSPA5	hesperetin increased the levels of GADD153/CHOP, GRP78,cytochromec, AIF, and cleaved-caspase-3 in HeLa cells (Medscan);hesperetin increased the protein levels of GADD153/CHOP, GRP78, cytochrome c, AIF, and cleaved-caspase-3 in HeLa cells. (Medscan);We used Western Blot to show that hesperetin increased the levels of GADD153/CHOP and GRP78, hallmarks of endoplasmic reticulum stress. (Medscan)	negetive
silibinin	heat shock protein 90	HSP90AB1	P08238	negative	negative DirectRegulation: silibinin ---| heat shock protein 90	It was found that the C-terminal heat shock protein 90 inhibitor silibinin releases the mature glucocorticoid receptor, thereby enhancing its transcriptional activity and overcoming glucocorticoid resistance by inducing suppression of proopiomelanocortin transcription. (Medscan);By contrast, the heat shock protein 90 inhibitor silibinin may offer an excellent ratio of efficacy to side effects, si…	positive
resveratrol	heat shock protein 90	HSP90AB1	P08238	negative	negative Expression: resveratrol ---| heat shock protein 90	resveratrol significantly increased HSF-1 deacetylation ( B), increased HSP70 and HSP90 expression ( C), and decreased caspase 3 cleavage ( D). (Medscan);Resveratrol supplementation enhanced the level of Hsp70 mRNA and inhibited the hypoxia-induced upregulation of Hsp90 mRNA (Medscan);Resveratrol affirmed its testicular protective effect by causing further elevation in the expression level of HSP…	positive
quercetin	heat shock protein 90	HSP90AB1	P08238	negative	negative Expression: quercetin ---| heat shock protein 90	Quercetin promoted cancer cell apoptosis by downregulating the levels of heat shock protein-90 but exerted no quantifiable effect on normal prostate epithelial cells. (Medscan);Quercetin also promotes Hsp90 expression. (Medscan);In particular, it was shown that quercetin induced cancer cell apoptosis by down-regulating the levels of heat shock protein 90 and this heat shock protein90 decrease was…	positive
doxorubicin	heat shock protein 90	HSP90AB1	P08238	negative	negative Regulation: doxorubicin ---| heat shock protein 90	We observed that Hsp90 co-precipitates with Rac1 and that Rac1-Hsp90 interaction is reduced by both EHT1864 and doxorubicin treatment ( A). (Medscan);In combination studies, paclitaxel (Taxol), doxorubicin (Adriamycin), and the experimental therapeutic agent 17-(allylamino)-17-demethoxygeldanamycin, which inhibits the 90-kDa heat shock protein, conferred enhanced sensitivity in RHPS4 treated MCF-…	positive
curcumin	heat shock protein 90	HSP90AB1	P08238	negative	negative Expression: curcumin ---| heat shock protein 90	Based on this last result showing an induction of the hsp70B gene promoter activity by curcumin treatment and on previously published microarray analysis , showing that hsp70 and hsp90 mRNA expression were differentially affected by curcumin treatment, we next performed reverse transcription-PCR experiments in order to evaluate the impact of curcumin on the mRNA level of expression of several hsp…	positive
resveratrol	HSF1	HSF1	Q00613	positive	Expression: resveratrol ---> HSF1	However, resveratrol obviously enhanced the total expression of HSF1 but decreased the acetylation of HSF1 in the pancreas of the mice with acute necrotizing pancreatitis (p<0.05) (Fig. 8). (Medscan);However, resveratrol did not only markedly enhance the total expression of HSF1, but also diminished acetylated HSF1. (Medscan);Exposure of chronic myelogenous leukemia (K562) cells to resveratrol in…	negetive
quercetin	HSF1	HSF1	Q00613	negative	negative Expression: quercetin ---| HSF1	After treatment of cells with nonlethal concentrations of quercetin, the binding of heat shock factor to the heat shock element was shown by Nagai et al. to be inhibited by means of gel shift assay, suggesting that a decline of the heat shock factor1-heat shock element complex might be linked to the decrease of HSF1 levels caused by quercetin. (Medscan);Quercetin, a flavanoid known to inhibit tra…	positive
doxorubicin	HSF1	HSF1	Q00613	positive	Expression: doxorubicin ---> HSF1	We found that doxorubicin treatment resulted in increased HSF1 and DNA-PKcs mRNA levels as well as HSF1-DNA-PKcs binding in HLE (Figure 5A-C) and HuH6 (not shown) cells. (Medscan);Here, we found that the insulin-like growth factor receptor II (IGF-IIR) apoptotic signaling pathway was responsible for Doxorubicin-induced cardiotoxicity via proteasome-mediated heat shock transcription factor 1 (HSF1…	negetive
curcumin	HSF1	HSF1	Q00613	positive	positive Regulation: curcumin --+> HSF1	Interestingly, curcumin treatment induces Hsp70 under stress conditions ( ) probably by increasing heat shock factor 1 binding activity to DNA, thus the effect of curcumin is directly opposite to the behavior of heat shock factor 1 in older individuals. (Medscan);The present study is in agreement with previous studies using mammalian cells, which determined that curcumin induced HSF1 activity and…	negetive
resveratrol	HSD3B1	HSD3B1	P14060	negative	negative DirectRegulation: resveratrol ---| HSD3B1	In conclusion, the present findings show that resveratrol is a potent inhibitor of rat and human 3خ²-HSD, which is a critical enzyme for androgen biosynthesis. (Medscan);The activity levels of steroidogenic enzymes and circulatory levels of testosterone in the resveratrol alone treated rats are comparable to the controls, whereas administration of resveratrol to the cisplatin-treated rats resulte…	unknown
quercetin	HSD3B1	HSD3B1	P14060	negative	Expression: quercetin ---> HSD3B1	The results showed that H3K9me2/3 demethylase (JMJD2A) inhibitor, quercetin significantly attenuated the decrease of H3K9me2/3 and increase of 3خ²-HSD expression induced by arsenic. (Medscan);Ohno et al. showed significant inhibition of 3خ²HSD by genistein, diadzein and quercetin at a concentration of 10 خ¼M ( P < 0.01). (Medscan)	unknown
doxorubicin	HSD3B1	HSD3B1	P14060	negative	negative Expression: doxorubicin ---| HSD3B1	The mRNA expressions of 3خ²-HSD, 17خ²-HSD and StAR in testicular tissue were diminished significantly following doxorubicin exposure with respect to the control (Fig. 5). (Medscan);We observed that the testicular expression of 3خ²-HSD and 17خ²-HSD, the key enzymes for testicular androgenesis (Jana et al. 2006), was decreased following doxorubicin administration. (Medscan);Reverse transcriptase-PC…	unknown
vincristine	Ras GTPase	HRAS	P01112	positive	Regulation: vincristine ---> Ras GTPase	In contrast, nocodazole is not proapoptotic and fails to activate cAMP-dependent protein kinase (Ref. 48; data not shown). 3) Vincristine and paclitaxel have been shown to stimulate Ras binding to GTP, one of the avenues leading to activation of JNK/SAPK pathway (47), whereas our current data indicate that nocodazole activates Raf-1 through a Ras-independent mechanism. 4) The present results indi…	negetive
silibinin	Ras GTPase	HRAS	P01112	positive	positive Regulation: silibinin --+> Ras GTPase	Simultaneously, the increased expression of Ras and Raf-1 activated by silibinin were blocked by the Protein kinase C inhibitor, stauroporine. (Medscan)	negetive
resveratrol	HRAS	HRAS	P01112	positive	positive Expression: resveratrol --+> HRAS	In another study, resveratrol induced apoptosis via a p53-mediated effect in fibroblasts after the induced expression of oncogenic H-ras . (Medscan);Trans-Resveratrol induces apoptosis in fibroblasts after the induced expression of oncogenic H-Ras. (Medscan);Relative to cancer chemopreventive properties, trans-Resveratrol induced apoptosis in fibroblasts after the induced expression of oncogenic …	negetive
quercetin	Ras GTPase	HRAS	P01112	negative	negative Expression: quercetin ---| Ras GTPase	Our findings corroborate recent reports where quercetin treatment resulted in a reduction of Ras protein levels in colon cell lines expressing oncogenic Ras . (Medscan);They had reported that flavonoid quercetin drastically reduces the half-life of oncogenic Ras, and Ras protein levels in cell lines expressing oncogenic Ras proteins. (Medscan);Senthilkumar et al., showed that quercetin down regul…	positive
curcumin	Ras GTPase	HRAS	P01112	negative	negative Expression: curcumin ---| Ras GTPase	Curcumin significantly decreased levels of Ras, B-raf, p-MEK and p-ERK, and increased Raf-1 level in Madin-Darby canine kidney cells stimulated with 10 خ¼M forskolin. c-fos expression was significantly down-regulated by curcumin. (Medscan);Additional studies demonstrate that curcumin inhibits promoter activation following overexpression of the novel PKC isoforms (خ´, دµ, and خ·), constitutively a…	positive
vincristine	HMOX1	HMOX1	P09601	positive	positive Regulation: vincristine --+> HMOX1	Vincristine injection induced a marked increase of HO-1-immunoreactive in neurons ( E, F) and an induction of HO-1-HO-1-immunoreactive in non-neuronal cells ( E) of the dorsal horn at 14days. (Medscan);Immunostaining further showed that cobalt protoporphyrin IX inhibited vincristine-induced GFAP-HO-1-immunoreactive increase in the dorsal horn (P<0.001, F-H). (Medscan);We identified that HO-1 was …	negetive
hesperetin	HMOX1	HMOX1	P09601	positive	positive Expression: hesperetin --+> HMOX1	As shown in , hesperetin upregulated HO-1 expression at mRNA levels ( B), protein levels ( C and D) and HO-1 enzyme activity levels ( A) in a dose-dependent manner. (Medscan);As shown in A and B, HO-1 gene expression induced by hesperetin was dependent on ERK/MAPK activations, as an inhibitor of the ERK/MAPK pathway remarkably abolished the enhancement role of HO-1 induced by hesperetin. (Medscan…	negetive
silibinin	HMGCR	HMGCR	P04035	negative	negative Regulation: silibinin ---| HMGCR	In contrast, Nassuato et al. (9) demonstrated in rat liver that silybin, the major flavolignan from the fruit of Silybum marianum (syn. Carduus marianus L.), reduced cholesterol synthesis by suppressing 3-hydroxy-3-methylglutaryl-coenzyme A reductase (HMGR) activity, the rate-limiting enzyme in cholesterol synthesis. (Medscan);Silybin has been reported to inhibit the key enzyme HMG-CoA reductase …	positive
resveratrol	HMGCR	HMGCR	P04035	negative	negative Expression: resveratrol ---| HMGCR	However, supplementation with 0.025% resveratrol resulted in a significant decrease in liver HMG-CoA reductase mRNA levels ( ), which correlated with reduced enzyme activities. (Medscan);Moreover, we found that supplementation with 0.025% resveratrol decreased HMG-CoA reductase mRNA expression. (Medscan);Recently, we demonstrated that resveratrol , a bioflavonoid abundant in red grapes, decreases…	positive
quercetin	HMGCR	HMGCR	P04035	negative	negative Regulation: quercetin ---| HMGCR	A study by Punithavathi et al. showed that quercetin inhibited HMG-CoA reductase activity and reduced the cholesterol level in the blood and liver in isoproterenol-induced myocardial infracted rats [6]. (Medscan);A study by Punithavathi and Prince showed that quercetin inhibited HMG-CoA reductase activity and reduced the cholesterol level in the blood and liver in isoproterenol-induced myocardial…	positive
hesperetin	HMGCR	HMGCR	P04035	negative	negative Regulation: hesperetin ---| HMGCR	Other studies showed that hesperetin could inhibit both hepatic HMG-CoA reductase and acyl CoA cholesterol acyl-transferase activities which are key enzymes involved in cholesterol synthesis and regulation . (Medscan);Other studies showed that hesperetin could inhibit both hepatic HMG-CoA reductase and acyl CoA cholesterol acyl-transferase activities which are key enzymes involved in cholesterol …	positive
doxorubicin	HMGCR	HMGCR	P04035	positive	Expression: doxorubicin ---> HMGCR	Correspondingly, anti-miR-301a reduced HMGCR expression, especially it reversed the HMGCR expression elevated by doxorubicin. (Medscan);Our results also showed that doxorubicin stimulated HMG-CoA reductase (HMGCR) expression in a time-dependent manner. (Medscan);Following this finding, we further observed that doxorubicin treatment reduced AMP-activated protein kinase alpha 1 level, enhanced HMGC…	negetive
curcumin	HMGCR	HMGCR	P04035	negative	negative Regulation: curcumin ---| HMGCR	It has been suggested that curcumin directly or indirectly inhibits HMG-CoA reductase, thus reduces cholesterol synthesis, or upregulates bile acid formation by inducing 7-خ±-hydroxylase, or up-regulate liver specific fatty acid binding protein . (Medscan);The earlier studies have demonstrated that dietary curcumin has distinct tendency to reduce cholesterol , triglyceride , and phospholipid (PLS…	positive
vincristine	HMGB1	HMGB1	P09429	unknown	Expression: vincristine ---> HMGB1	Paclitaxel or vincristine treatment significantly decreased protein levels of HMGB1 in the dorsal root ganglia, but not sciatic nerves. (Medscan);Treatment with rituximab plus cyclophosphamide, doxorubicin, vincristine, and prednisone but not CHOP significantly increased plasma HMGB1 and decreased IL-10 concentrations in diffuse large B-cell lymphoma patients compared with controls. (Medscan);Wes…	dualrole
hesperetin	HMGB1	HMGB1	P09429	negative	negative Expression: hesperetin ---| HMGB1	Furthermore, hesperetin pretreatment dramatically inhibited the infiltration of macrophages and suppressed the expression and release of HMGB1 in vivo and in vitro. (Medscan);Moreover, we found that hesperetin could inhibit the expression and release of HMGB1 via suppressing the infiltration of macrophages and production of MCP-1. (Medscan);Additionally, hesperetin downregulated HMGB1 expression …	dualrole
resveratrol	HIPK2	HIPK2	Q9H2X6	negative	negative Expression: resveratrol ---| HIPK2	As shown in A, an increasing amount of resveratrol decreased the protein level of HIPK2. (Medscan)	negetive
doxorubicin	HIPK2	HIPK2	Q9H2X6	positive	positive Regulation: doxorubicin --+> HIPK2	This feedback loop, where p53 induces Mdm2 expression whereas Mdm2 represses p53 activity, is essential for restraining p53 function in nonstressed cells and probably for eliminating accumulated p53 after successful completion of DNA repair. observed that while HIPK2 levels increased in cells exposed to high-dose Adriamycin which induces severe DNA damage, HIPK2 was actually strongly downregulate…	positive
vincristine	HIF1A	HIF1A	Q16665	negative	negative Expression: vincristine ---| HIF1A	However, small molecule inhibitors of HIF-1 would be preferable, and two groups have reported success. reported that microtubule inhibitors, such as 2-methoxyestradiol (2ME2), vincristine, and Taxol, reduce HIF-1خ± levels in vitro apparently by inhibiting translation of HIF-1خ± messenger RNA . (Medscan);Although the precise mechanism has yet to be identified, since paclitaxel and vincristine also…	positive
silibinin	HIF1A	HIF1A	Q16665	negative	negative Expression: silibinin ---| HIF1A	Recently, several studies have showed silibinin suppressing the expression of Hypoxia-inducible factor-1خ± . (Medscan);Treatments of silibinin reduced the expression of Hypoxia-inducible factor-1خ± protein both in PC-3 and LNCaP cells. (Medscan);Next, in order to evaluate how silibinin inhibits Hypoxia-inducible factor-1خ± protein expression we examined the changes in Hypoxia-inducible factor-1خ±…	positive
resveratrol	HIF1A	HIF1A	Q16665	negative	negative Expression: resveratrol ---| HIF1A	Apigenin, which inhibited both hypoxia-inducible factor 1خ± and STAT3, are far more effective VEGF inhibitor than resveratrol or wortmannin, which only affected hypoxia-inducible factor 1خ± expression. (Medscan);Resveratrol inhibits Hypoxia inducible factor-1خ± and vascular endothelial growth factor cellular protein expression levels by downregulating AKT and MAPK pathways and induces Hypoxia ind…	positive
quercetin	HIF1A	HIF1A	Q16665	positive	positive DirectRegulation: quercetin --+> HIF1A	Our results show that quercetin can act as a potent activator of HIF-1خ± which results in the increased transcription of HIF-1 target genes. (Medscan);We also found that myricetin, quercetin, piceatannol and resveratrol up-regulated HIF-1خ± and down-regulated c-Myc, PHD2 and خ²-catenin expressions via SIRT1 activation, in a manner that mimics hypoxic preconditioning. (Medscan);Further study showe…	negetive
hesperetin	HIF1A	HIF1A	Q16665	negative	negative Expression: hesperetin ---| HIF1A	hesperetin inhibits expression of hypoxia inducible factor-1 alpha and inflammatory cytokine production from mast cells. (Medscan);hesperetin inhibits expression of hypoxia inducible factor-1 alpha and inflammatory cytokine production from mast cells. (Medscan);citrus unshiu peel water extract and hesperetin inhibited the phorbol myristate acetate+A23187-induced HIF-1alpha expression and the subs…	positive
doxorubicin	HIF1A	HIF1A	Q16665	negative	negative DirectRegulation: doxorubicin ---| HIF1A	This study suggests therapeutic potential for Hypoxia-inducible factor-1خ± suppressors including doxorubicin in chemotherapeutic intervention strategies that involve the use of TRAIL in hypoxic solid tumors. (Medscan);Thus, we surmised that P-glycoprotein and BCRP expression may result from synergistic effects exerted by the combination of doxorubicin-induced ROS production and HIF-1خ± activity u…	unknown
doxorubicin	HIF1A	HIF1A	Q16665	positive	Expression: doxorubicin ---> HIF1A	The amounts of the hypoxia-induced transcription factor HIF-1خ± and the angiogenic factor vascular endothelial growth factor in the left ventricle were also markedly increased in the Doxorubicin group compared with those in the control group; these effects of Doxorubicin were inhibited by Polyethylene glycol-conjugated superoxide dismutase at both doses but not by fenofibrate. (Medscan);The Doxor…	unknown
curcumin	HIF1A	HIF1A	Q16665	negative	negative Expression: curcumin ---| HIF1A	Expression of HIF-1خ±, VEGF, PLGF, PAI-1, and platelet-derived growth factor was significantly decreased as the concentration of curcumin increased ( A-E ). (Medscan);Our study also showed that, although expression of HIF-1خ±, VEGF, PLGF, and PAI-1 induced by Ad-HIF-1خ±-Trip was inhibited by curcumin, their mRNA levels were still the highest among the four groups (Ad-HIF-1خ±-Trip, Ad-HIF-1خ±-564/…	positive
vincristine	HDAC1	HDAC1	Q13547	negative	negative Expression: vincristine ---| HDAC1	Surprisingly, vincristine treatment caused great decreases in protein levels of HDAC1 and HDAC4 in both dorsal root ganglia and hindpaw tissues (Supporting information Fig. S2). (Medscan)	positive
silibinin	HDAC1	HDAC1	Q13547	negative	negative Expression: silibinin ---| HDAC1	In additional studies, silibinin also strongly decreased HDAC1, 2 and 3 protein levels, in addition to inducing histone acetylation in other human non-small cell lung cancer cell lines, H358 and H322 (Fig. 1B and D). (Medscan);Specifically, silibinin was found to inhibit histone deacetylase activity and decrease histone deacetylase 1-3 levels in non-small cell lung cancer cells, leading to an ove…	positive
resveratrol	HDAC1	HDAC1	Q13547	positive	positive Expression: resveratrol --+> HDAC1	Resveratrol was observed to inhibit DNA methyl transferase 1, DNMT3a, and DNA methyltransferase3b, histone deacetylase 1 and methyl CpG binding protein 2 expressions in human breast cancer tissues . (Medscan);Resveratrol was observed to inhibit DNA methyl transferase 1, DNMT3a, and DNMT3b, histone deacetylase 1 and methyl CpG binding protein 2 expressions in human breast cancer tissues . (Medscan…	negetive
quercetin	HDAC1	HDAC1	Q13547	negative	negative Expression: quercetin ---| HDAC1	In addition, quercetin inhibited the expression of the epigenetic markers HDAC-1 and DNMT1 to induce cell cycle arrest and apoptosis, thereby blocking invasion and angiogenesis [133]. (Medscan);Administration of quercetin by simultaneous as well as posttreatment mode to 7,12-dimethylbenz[a]anthracene painted hamsters significantly decreased the expression of MMP-2, MMP-9, HIF-1خ±, PLGF, VEGF, VEG…	positive
doxorubicin	HDAC1	HDAC1	Q13547	negative	negative Expression: doxorubicin ---| HDAC1	In summary, doxorubicin down-regulates HDAC1 expression to aggravate DNA-doxorubicin interaction by inducing the expression of Histone deacetylase1-targeting miR-520h. (Medscan);In addition, doxorubicin treatment increased the HDAC1 expression in Caki-1LA and Caki-1HA cells compared with their untreated control cells (Fig. 7, A and B). (Medscan);However, this doxorubicin-induced increase in HDAC1…	positive
curcumin	HDAC1	HDAC1	Q13547	negative	negative Expression: curcumin ---| HDAC1	However, at the individual protein expression level, curcumin increased the expression of histone deacetylase1, 4, 5, and 8 but decreased histone deacetylase3, suggesting a potential role for curcumin on histone modifications ( ). (Medscan);Curcumin inhibited histone deacetylase enzyme activities and decreased the levels of HDAC1, 3 and 8 but not HDAC2 . (Medscan);In hematopoietic Raji cells, cur…	positive
hesperetin	HAVCR1	HAVCR1	Q96D42	negative	negative Expression: hesperetin ---| HAVCR1	However, pretreatment with hesperetin at a dose of 100 and 200 mg/kg b.wt for 15 days significantly decreased lipid peroxidation, increased the levels of antioxidant enzymes and reduced blood urea, creatinine and KIM-1 levels. (Medscan)	positive
vincristine	histone H3	H3C1	P68431	positive	positive Expression: vincristine --+> histone H3	In the Western blot assay, the expression of the phospho-histone H3 was enhanced by 2a and 8a as in the case of vincristine, but not by NCX4040. (Medscan)	unknown
silibinin	histone H3	H3C1	P68431	negative	negative Expression: silibinin ---| histone H3	We found that silibinin suppressed levels of trimethylated histone H3 lysine 4 and acetylated H3 at the KRAS promoter. (Medscan)	unknown
resveratrol	histone H3	H3C1	P68431	negative	negative Expression: resveratrol ---| histone H3	Also, in the diabetic kidney, Resveratrol treatment enhanced the AMP-activated protein kinase-Sirtuin 1 pathway with upregulated expression levels of the p-AMP-activated protein kinase , AMP-activated protein kinase , Sirtuin 1 , and FOXO1 , and decreased expression levels of dephosphorylated histone H3 and p53 . (Medscan);Resveratrol treatment attenuated mechanical allodynia and thermal hyperalg…	unknown
quercetin	histone H3	H3C1	P68431	positive	positive Expression: quercetin --+> histone H3	In our previous report, quercetin induced FasL-related apoptosis by transactivation and promotion of histone H3 acetylation in HL-60 cells (Lee et al. 2011). (Medscan)	unknown
doxorubicin	histone H3	H3C1	P68431	positive	positive Expression: doxorubicin --+> histone H3	In all samples, H3K4me3 levels were modestly induced with doxorubicin treatment at the Smc4 ( C) Egln1, and Ext1 promoters ( ). (Medscan);The doxorubicin-induced levels of H3K4me3 are significantly higher at the p21 and BTG2 compared to the DR5 and FAS promoters ( D), which is consistent with our TAF3, TBP, and RNAPII ChIP results ( B; ). (Medscan);As shown (Fig. 6, B and C), Doxorubicin signific…	unknown
curcumin	histone H3	H3C1	P68431	negative	negative Expression: curcumin ---| histone H3	The results showed that curcumin represses the expression of the H+, K+-ATPase خ± subunit mRNA, the gastric H+, K+-ATPase خ± subunit protein and total acetylated histone H3. (Medscan);In contrast, exposure of MCF7 cells to curcumin resulted in increased global levels of acetylated H3K18 and H4K16, and was less effective in inducing DNA damage markers. (Medscan);Further analysis of the tri-methyla…	unknown
curcumin	histone H3	H3C1	P68431	negative	negative Regulation: curcumin ---| histone H3	As shown in D, the acetylation level of histone H3 also decreased after curcumin treatment. (Medscan);Thus, curcumin reduces occupancy of acetyl-histone H3 and RNA polymerase II at the UPF1 promoter region, specifically between -376 and -247nt. (Medscan);Interestingly, beside an increase in apoptosis, treatment with Curcumin induced an increase in acethylation of histone 3 and demethylation of TP…	unknown
hesperetin	GSR	GSR	P00390	unknown	Regulation: hesperetin ---> GSR	However, hesperetin at 200mg/kg dose produced a significant (p<0.05) increase in glutathione reductase activity, while at 100mg/kg dose, it could not produce a significant (p<0.05) change in glutathione reductase activity ( A). (Medscan);Moreover, hesperetin and hesperetin (0.8 and 50 M) attenuated decreases of glutathione peroxidase and glutathione reductase activities and decreased DNA damage i…	unknown
vincristine	GSK3B	GSK3B	P49841	negative	negative Regulation: vincristine ---| GSK3B	Regarding the mechanism of action of Vincristine, although we do not have any specific data,but based on the literature, it could be hypothesized that Vincristine might be inhibiting the action of isoproterenol through elevation of cardiac Glycogen synthase kinase-3beta activity. (Medscan)	positive
silibinin	GSK3B	GSK3B	P49841	negative	Expression: silibinin ---> GSK3B	(c) In mechanistic studies, silibinin was observed to exert suppressive effects on خ²-catenin and its upstream signaling component Phospho-GSK3خ² expression. (Medscan);Further analysis of polyps showed that silibinin decreases beta-catenin, cyclin D1, c-Myc and phospho-glycogen synthase kinase-3beta expression. (Medscan);Further, silibinin reduced the expression of خ²-catenin and phospho-GSK3خ² i…	positive
resveratrol	GSK3B	GSK3B	P49841	negative	negative Expression: resveratrol ---| GSK3B	Additionally, the levels of mitochondria-located GSK-3خ² were increased by resveratrol during reperfusion. (Medscan);Moreover, the protein expression of Phospho-glycogen synthase kinase 3خ² was regulated in a time-dependent manner and significantly decreased after 6 h of incubation with resveratrol (Fig. 3B). (Medscan);Furthermore, western blotting demonstrated that resveratrol decreased the prot…	positive
quercetin	GSK3B	GSK3B	P49841	negative	negative Regulation: quercetin ---| GSK3B	Apigenin, luteolin and quercetin that have been reported to inhibit GSK-3خ² , with 50% inhibitory values of 1.5, 1.9 and 2.0خ¼M, respectively, were predicted to fit within the binding pocket of GSK-3خ² with low interaction energies (-76.4, -76.1 and -84.6kcal mol-1), respectively, and low complex energies (-718.1, -688.1 and -719.7kcal mol-1), respectively. (Medscan);Luteolin, apigenin, and querc…	positive
hesperetin	GSK3B	GSK3B	P49841	negative	negative Regulation: hesperetin ---| GSK3B	They also found that hesperetin activated Akt and inhibited GSK3خ² in cells pretreated with Aخ²25-35. (Medscan);They also found that hesperetin activated Akt and inhibited GSK3خ² in cells pretreated with Aخ²25-35. (Medscan);The results demonstrate that hesperetin improves anti-oxidative defense, restores mitochondria complex Iâ€“IV enzyme activities, and inhibits the activity of GSK-3خ² in this t…	positive
doxorubicin	GSK3B	GSK3B	P49841	positive	positive Regulation: doxorubicin --+> GSK3B	In contrast, doxorubicin injury significantly enhanced the activity of GSK3خ², as marked by the reduced inhibitory phosphorylation of GSK3خ² associated with accentuated phosphorylation of paxillin on all observed time points. (Medscan);Although a variety of other mechanisms might also contribute, it seems that lithium conferred this podocyte protective action, at least in part, by counteracting t…	negetive
curcumin	GSK3B	GSK3B	P49841	negative	negative DirectRegulation: curcumin ---| GSK3B	A recently new research has found that Curcumin is one kind of selective inhibitor of GSK-3خ² ( ). (Medscan);All the above data further suggest that Curcumin is an inhibitor of GSK-3خ², it played its roles through the down-regulation of GSK-3خ² expression, and strengthened its phosphorylated GSK-3خ²-serine. (Medscan);In addition, curcumin has been demonstrated to exert neuroprotective effects by …	positive
vincristine	GRIN2B	GRIN2B	Q13224	unknown	Expression: vincristine ---> GRIN2B	The data demonstrate that vincristine differentially regulates NR2B expression in the hippocampus and in the spinal dorsal horn, and chronic oral application of L-TAMS blocks the region-dependent effect but does not affect the NR2B expression in the rats receiving vehicle injection. (Medscan);To explore the reason for this discrepancy, we measured the NR2B expression in the hippocampus and in the…	unknown
vincristine	GPER1	GPER1	Q99527	positive	positive Regulation: vincristine --+> GPER1	However, the microtubules had clearly shrunk after activation of GPER-1 by G1 or after treatment with vincristine at cytotoxic doses (Figure 3A2 and A3) demonstrating that inhibition of GPER-1 clearly reduces micro-tubulus dynamics and leads to microtubulus stabilization. (Medscan)	dualrole
resveratrol	GPER1	GPER1	Q99527	unknown	Regulation: resveratrol ---> GPER1	GPER can be activated directly by the binding of ligands other than estrogen, such as bisphenol A, daidzein, dieldrin, diethylstilbestrol, equol, fulvestrant, genistein, icariin, icaritin, kepone, niacin, nonylphenol, quercetin, raloxifene, resveratrol and zearalenone as agonists to the receptor ( ). (Medscan);In particular, genistein , daidzein , quercetin , resveratrol and zearalenone have all …	dualrole
quercetin	GPER1	GPER1	Q99527	positive	positive DirectRegulation: quercetin --+> GPER1	E2, Genistein, and Quercetin Up-regulate c-fos in MDA-MB 231 and BT-20 Cells Transfected with GPR30 -Complementary evidence for a role of GPR30 was provided using MDA-MB 231 and BT-20 breast cancer cells, which do not express GPR30 (9, 80). (Medscan);In this context, it should be taken into account that abundant phytoestrogens, such as genistein and quercetin, induce gene expression by both estro…	dualrole
resveratrol	GPAM	GPAM	Q9HCL2	negative	negative Expression: resveratrol ---| GPAM	Although resveratrol alone modestly reduced mRNA levels of those enzymes, the resveratrol supplementation to ethanol-fed mice substantially suppressed mRNAs of FAS, GPAT1, SCD1, acetyl-CoA carboxylaseخ±, and malic enzyme to levels significantly lower than that in controls or ethanol-treated mice (Fig. 4B). [Figure 4] View larger version (21K): [in this window] [in a new window] . (Medscan)	unknown
doxorubicin	GPAM	GPAM	Q9HCL2	negative	negative Expression: doxorubicin ---| GPAM	In these mice, Doxorubicin-induced decreases in expression of 14 fatty acid metabolism-related genes (Acaa2, Acot10, Acot9, Acss1, Cpt1c., Cpt2, Decr1, Ech1, Gpam, Hmgcs2, Hsd17b4, Mlycd, Pccb, Peci) and 3 Krebs cycle genes (Dlst, Ogdh, Sucla2) were significantly attenuated by 1.1- to 1.6-fold compared to mice given corresponding Doxorubicin dose alone (Supplemental ). (Medscan);In these mice, Do…	unknown
curcumin	GPAM	GPAM	Q9HCL2	negative	negative Regulation: curcumin ---| GPAM	Curcumin increased AMPK phosphorylation, reduced GPAT-1, and increased CPT-1 expression, which lead to increased oxidation and decreased fatty acid esterification. (Medscan);Curcumin increases 5'-AMP-activated of AMPK, reduced GPAT-1, and increases CPT1 expression, which led to increased oxidation and decreased fatty acid esterification. (Medscan);Curcumin increases 5'-AMP-activated of AMPK, redu…	unknown
resveratrol	GNAI1	GNAI1	P63096	positive	positive Regulation: resveratrol --+> GNAI1	In conclusion, the data presented here demonstrate that nutritionally relevant (nanomolar) concentrations of resveratrol rapidly activate plasma membrane-associated estrogen receptorخ± in caveolae of human umbilical vein ECs, leading to eNOS activation and NO production via activation of Gخ±i, Cav-1, Src, and MAPK in a manner similar to that elicited by E2. (Medscan)	unknown
doxorubicin	GNAI1	GNAI1	P63096	positive	positive Regulation: doxorubicin --+> GNAI1	These data provide in vitro evidence supporting a signaling cascade by which خ²2AR exerts a protective effect against doxorubicin-induced apoptosis via sequential involvement of Gخ±i, Gخ²خ³, Src, platelet-derived growth factor receptor, phosphoinositide 3-kinase, and Akt. (Medscan);These data provide in vitro evidence supporting a signaling cascade by which beta2AR exerts a protective effect agai…	unknown
hesperetin	GJC3	GJC3	Q8NFK1	negative	negative Expression: hesperetin ---| GJC3	For example, both orange juice and hesperetin downregulated the expression of connexin 31.3 while connexins 30, 40 and 46 were only downregulated by orange juice. (Medscan)	unknown
resveratrol	GJA1	GJA1	P17302	positive	Expression: resveratrol ---> GJA1	Following resveratrol treatment, dose-dependent upregulation of Cx43 expressions was observed. (Medscan);Fig. 3 Ten micromolars of resveratrol significantly upregulated the inhibition of Cx43 expression by 0.4% ethanol exposure for 96 h. a, b Gap junction proteins, Cx43, Cx40, and Cx45 expressions in cardiomyocytes when exposed to 0.4% ethanol for 6â€“96 h. c, d Co-treatment with 10 خ¼M resveratr…	unknown
quercetin	GJA1	GJA1	P17302	positive	positive Regulation: quercetin --+> GJA1	Genistein and quercetin increase connexin43 and suppress growth of breast cancer cells. (Medscan);Genistein and quercetin increase connexin43 and suppress growth of breast cancer cells. (Medscan);In summary, genistein and quercetin increase Cx43 and suppress MDA-MB-231 cell proliferation at physiologically relevant concentrations. (Medscan)	unknown
doxorubicin	GJA1	GJA1	P17302	negative	negative Expression: doxorubicin ---| GJA1	Doxorubicin treatment of the breast cancer cell line MCF-7 was associated with increased apoptosis and decreased Cx43 expression, particularly when doxorubicin was added in combination with docetaxel . (Medscan);In contrast with the aforementioned results, doxorubicin treatment induced lower alkaline phosphatase activity, slower proliferation rates, decreased connexin-43 production and hindered m…	unknown
curcumin	GJA1	GJA1	P17302	negative	negative Expression: curcumin ---| GJA1	However, curcumin supplementation abrogated the combined inhibitory effect of diabetes mellitus and nicotine on the Cx43 mRNA, restoring its expression, as compared with the diabetes mellitus + nicotine group (P<0.05; Fig. 2B). (Medscan);Moreover, dietary feeding with curcumin and Tetrahydrocurcumin markedly reduced the protein level of connexin-43, an important molecule of gap junctions, indicat…	unknown
vincristine	GFAP	GFAP	P14136	positive	positive Expression: vincristine --+> GFAP	As shown in A, GFAP mRNA was significantly increased at 14days after vincristine (1.37آ±0.09-fold, compared to naأ¯ve). (Medscan);Immunostaining further showed that cobalt protoporphyrin IX inhibited vincristine-induced GFAP-HO-1-immunoreactive increase in the dorsal horn (P<0.001, F-H). (Medscan)	unknown
hesperetin	GCK	GCK	P35557	positive	positive Expression: hesperetin --+> GCK	Recently, extensive studies of citrus flavanones have reported that naringenin (4',5,7-trihydroxyflavanone) reduced glucose uptake to inhibit intestinal and renal Na +-glucose co-transporter (SGLT1) ( ), and naringin (naringenin-7-rhamnoglycoside) and hesperetin (hesperetin-7-rutinoside) both significantly increased the glucokinase mRNA level, whilst naringin also lowered the mRNA expression of p…	unknown
hesperetin	GATA3	GATA3	P23771	positive	positive Expression: hesperetin --+> GATA3	Therefore, hesperetin may reduce Th2 cytokine (IL-5) production and gene expression by inhibition of GATA-3 expression. (Medscan)	positive
resveratrol	GAPDH	GAPDH	P04406	unknown	Regulation: resveratrol ---> GAPDH	In conclusion, resveratrol was able to induce a significant and dose-dependent increase of GAPDH activity under both normal and oxidative stress conditions. (Medscan);The mechanism of GAPDH inactivation by resveratrol and tiron probably consists of oxidation of Cys-149 residues located in the active site: (Medscan);We observed, that already after 1 hour of treatment, resveratrol (80خ¼M) significa…	unknown
doxorubicin	GAPDH	GAPDH	P04406	positive	positive Expression: doxorubicin --+> GAPDH	... doxorubicin over 24 h induced cell shrinkage, nuclear condensation, formation of apoptotic bodies, and blebs in the cell membrane in about 10% of cells. 100 خ¼g/ml doxorubicin induced a time-dependent change in COX-2 mRNA levels (Fig.2 A), detectable after 10 min and peaking after 3 h recovery, without any change in Cyclooxygenase-1 or GAPDH mRNA levels. 200 units/ml PEG-superoxide dismutase …	unknown
curcumin	GAPDH	GAPDH	P04406	negative	negative Expression: curcumin ---| GAPDH	As shown in , curcumin suppressed the activation of GAPDH gene expression by hypoxia in a dose-dependent manner. (Medscan);Both KN-93 and curcumin abolished the induction of GAPDH gene expression by hypoxia . (Medscan)	unknown
silibinin	GADD45A	GADD45A	P24522	positive	Expression: silibinin ---> GADD45A	Interestingly, it was previously demonstrated that silibinin may modulate nucleotide excision repair process in proficient TP53 wild-type fibroblast cells through the increase of p53 and GADD45خ± expression, both key regulators of nucleotide excision repair pathway (Guillermo-Lagae et al. 2015). (Medscan);Silibinin also caused a marked upregulation of GADD45خ±, a downstream target of p53, implica…	positive
resveratrol	GADD45A	GADD45A	P24522	positive	positive Expression: resveratrol --+> GADD45A	In the present study, we found GADD45خ± protein level markedly increased after treatment with resveratrol in a time-dependent manner, which corresponded to the apoptotic morphological change seen on 4',6-diamidino-2-phenylindole staining. (Medscan);Consistent with previous studies, Resveratrol induces the nuclear translocation of p53 and the expression of p53-responsive genes such as Cdkn1a, Gadd…	positive
doxorubicin	GADD45A	GADD45A	P24522	positive	positive Expression: doxorubicin --+> GADD45A	Here, we report that doxorubicin-treatment also activated the transcription of the DNA damage response gene Gadd45خ± (growth arrest and DNA damage clone 45) in a way similar to that of p21, whereas transfected KAP1 repressed the doxorubicin-induced Gadd45خ± transcription in MCF-7 cells (Fig. 1A, right panel, second lane 2 versus first lane). (Medscan);Consistent with a previous report (3), sumoyl…	positive
curcumin	GADD45A	GADD45A	P24522	positive	positive Regulation: curcumin --+> GADD45A	Moreover, inhibition of Abl and JNK blocked both GADD45خ± induction and cell death triggered by curcumin. (Medscan);Together, the results showed that curcumin treatment triggers a time-and dose-dependent induction of GADD45خ±. (Medscan);Fig. 1 Time-and dose-dependent induction of GADD45خ± in response to curcumin treatment. a Dose-dependent induction of GADD45خ±. (Medscan)	positive
hesperetin	G6PC	G6PC1	P35575	negative	negative Regulation: hesperetin ---| G6PC	For instance, supplementation of mice diet with naringin or hesperetin modulated the activity of glucose metabolizing enzymes, with an increase in hepatic glucokinase activity and decrease in hepatic glucose-6-phosphatase activity in diabetic db/db mice ( ) and GK type-2 diabetic rats ( ). (Medscan);They illustrated that hesperetin increases the mRNA level of glucose catabolism key enzyme Glucoki…	unknown
resveratrol	FOXO3	FOXO3	O43524	positive	positive Expression: resveratrol --+> FOXO3	Resveratrol treatment of HG-induced cells activates histone/protein deacetylases and induces SIRT1 and FOXO3a expression, subsequently suppressing production of reactive oxygen species and p47phox activation in monocytes (Fig. ). (Medscan);Thus, we investigated that whether Resveratrol preconditioning regulated the expression and nuclear translocation of FOXO3a in SH-SY5Y cells. (Medscan);As show…	positive
quercetin	FOXO3	FOXO3	O43524	positive	positive Expression: quercetin --+> FOXO3	Importantly, we also show that quercetin modulates nuclear FoxO3A levels both in vitro and in vivo by decreasing EGFR/PI 3-kinase activities. (Medscan);The present study examines the mechanisms underlying the decreased nuclear FoxO3A levels in chronic obstructive pulmonary disease Airway epithelial cells, and whether quercetin decreases chemokine expression by restoring nuclear FoxO3A levels. (Me…	positive
hesperetin	FOXO3	FOXO3	O43524	negative	negative Expression: hesperetin ---| FOXO3	In this study, we found that immediately after oxygen and glucose deprivation, FoxO3a levels rapidly increased (0h) and remained consistent until 24h, while hesperetin treatment prevented the increase in FoxO3a levels following oxygen and glucose deprivation in neurons. (Medscan);In this study, we found that immediately after oxygen and glucose deprivation, FoxO3a levels rapidly increased (0h) an…	negetive
doxorubicin	FOXO3	FOXO3	O43524	positive	positive Expression: doxorubicin --+> FOXO3	In Chronic myelogenous leukaemia leukaemic cells, doxorubicin induces the nuclear accumulation and the expression of FOXO3a to induce cell death ( ). (Medscan);In chronic myelogenous (or myeloid) leukaemia (chronic myeloid (myelogenous) leukaemia) cells, doxorubicin promotes the expression and nuclear accumulation of FOXO3a, wherein it can repress FOXM1 and induce cell death . (Medscan);Doxorubic…	positive
curcumin	FOXO3	FOXO3	O43524	positive	positive Expression: curcumin --+> FOXO3	In addition, curcumin is reported to decrease cisplatin-induced neurotoxicity in NGF-differentiated PC12 cells ( ), increase phosphorylation of ERK1/2 and induced protein expression of tumour suppressor p53 and FOXO3a in a dose-dependent manner in nasopharyngeal carcinoma ( ). (Medscan);Curcumin increased FOXO3a and p53 protein expression; silencing of FOXO3a and p53 blocked the inhibitory effect…	positive
silibinin	FOXO1	FOXO1	Q12778	negative	negative Regulation: silibinin ---| FOXO1	Silibinin enhanced the expression of adipose triglyceride lipase, but decreased that of Forkhead box O1, phosphoenolpyruvate carboxykinase and G-6-Pase. (Medscan);Silibinin markedly prevented visceral obesity by reducing visceral fat, enhanced lipolysis by up-regulating ATGL expression and inhibited gluconeogenesis by down-regulating associated genes such as Forkhead box O1, phosphoenolpyruvate c…	negetive
resveratrol	FOXO1	FOXO1	Q12778	positive	positive Expression: resveratrol --+> FOXO1	The exposure of cardiomyocytes to resveratrol (20 خ¼M) under ischemic conditions elevated the expression of SIRT1 but reduced the expression of FOXO1 ( ). (Medscan);Resveratrol (40 خ¼M) also protects hepatoma G2 cells from triglyceride accumulation induced by a high fat diet (palmitate) by enhancing the expression of SIRT1 and FOXO1 and reducing sterol regulatory element binding protein1 (SREBP1)…	positive
quercetin	FOXO1	FOXO1	Q12778	positive	positive Expression: quercetin --+> FOXO1	Therefore, consistent with the in vitro results, the in vivo data indicate that quercetin inhibits tumor growth and induces FOXO1 expression. (Medscan);High fructose increased forkhead box protein O1 (FoxO1) expressions in vivo and in vitro, which were reversed by quercetin. (Medscan);Quercetin downregulated Akt and FoxO1 phosphorylation in fructose-fed rat islets and increased the nuclear FoxO1 …	positive
doxorubicin	FOXO1	FOXO1	Q12778	positive	positive Expression: doxorubicin --+> FOXO1	Our data ( ) suggests that adriamycin induced overexpression of nuclear FoxO1. (Medscan)	positive
curcumin	FOXO1	FOXO1	Q12778	positive	positive Expression: curcumin --+> FOXO1	In this study, curcumin treatment induced a dramatic effect on endoplasmic reticulum stress response perigonadal fat gene transcription with significant increases in the expression of Sirt1, heat shock protein -70, heat shock protein90, and Forkhead box O -1a. (Medscan);Curcumin promotes BECN1 expression and mediates BECN1-BCL-2 interactions in human umbilical vein endothelial cells and escalated…	positive
silibinin	FOS	FOS	P01100	negative	negative Regulation: silibinin ---| FOS	A treatment with silibinin to A549 cells also led to a dose-dependent inhibition on the activation of NF-kappaB, c-Jun and c-Fos. (Medscan)	positive
resveratrol	FOS	FOS	P01100	negative	Expression: resveratrol ---> FOS	In our present data , c-fos levels were elevated in the nuclear extracts from the retina of light-exposed mice and significantly reduced by application with resveratrol. (Medscan);Pretreatment with resveratrol inhibits TPA-induced activator protein-1 DNA binding by inhibiting the nuclear expression of c-Jun and c-Fos . (Medscan);Resveratrol can inhibit c-Fos mRNA expression in TPA-treated murine …	positive
quercetin	FOS	FOS	P01100	positive	Expression: quercetin ---> FOS	Recently, Olsen et al. reported that quercetin induces c-Fos mRNA and protein expression through activation of p38 and cAMP-responsive element binding protein, and also potentiates UVB-induced c-Fos expression in human keratinocyte cell line, HaCaT. (Medscan);However, addition of ascorbic acid in cell culture media stabilizes quercetin and completely prevented both quercetin- and UVB-induced c-fo…	negetive
doxorubicin	FOS	FOS	P01100	positive	Expression: doxorubicin ---> FOS	The c-fos and c-jun mRNA levels in the left ventricle significantly were increased in the adriamycin group compared with the control group ( P < 0.01), whereas the c-FLIP ( L) mRNA levels were significantly reduced ( P < 0.01). (Medscan);In contrast, adriamycin decreased c-fos mRNA (Fig. 1, lanes 13 to 15). (Medscan);Adriamycin alters the structure of the c-fos and hsp70 promoters. c-fos transcri…	negetive
curcumin	FOS	FOS	P01100	negative	negative Expression: curcumin ---| FOS	For example, expression of cFos and cJun is reduced in JB6 cells and mouse fibroblast after stimulation with curcumin . (Medscan);Treatment of serum-starved MDA-MB-468 and HBL100 cells with curcumin (20 خ¼M) for a total of 3 hr significantly reduced the levels of c- fos expression ( ), while at higher doses expression was abolished. (Medscan);Taken together with the results of bone marrow culture…	positive
silibinin	FLT1	FLT1	P17948	negative	negative Regulation: silibinin ---| FLT1	Silibinin inhibits angiogenesis via Flt-1, but not KDR, receptor up-regulation. (Medscan)	positive
resveratrol	FLT1	FLT1	P17948	negative	negative Expression: resveratrol ---| FLT1	This resulted in almost 20% reduction in sFlt-1 release compared with vehicle-treated explants ( , C), thus demonstrating that resveratrol can decrease sFlt-1 expression regardless of placental condition. (Medscan);Resveratrol directly inhibited activation of the Flt-1 promoter ( ; , A) and prevented up-regulation of the transcription factor, Early growth response protein-1 ( , D), which has been…	positive
quercetin	FLT1	FLT1	P17948	negative	negative Expression: quercetin ---| FLT1	Administration of quercetin by simultaneous as well as posttreatment mode to 7,12-dimethylbenz[a]anthracene painted hamsters significantly decreased the expression of MMP-2, MMP-9, HIF-1خ±, PLGF, VEGF, VEGFR1, VEGFR2, HDAC-1, and DNMT1 and increased the expression (Medscan)	positive
doxorubicin	FLT1	FLT1	P17948	positive	positive Expression: doxorubicin --+> FLT1	As shown in Fig. 2B, estrogen receptorخ± expression did not result in transactivation of Flt1 constructs, regardless of the presence of E2. (The estrogen-responsive pS2/TFF1 promoter construct was included as a positive control.) doxorubicin treatment alone led to fivefold induction of the Flt1-T promoter, but not the Flt1-C promoter, even if the estrogen response element site was disrupted. (Med…	negetive
curcumin	FLT1	FLT1	P17948	negative	negative Expression: curcumin ---| FLT1	Western blotting also confirmed that VEGFR-1 expression was significantly increased in the fibrotic livers (P<0.001 vs. untreated rats); whereas administration of curcumin to CCl4-injected rats decreased the levels of VEGFR-1 expression (P<0.001; E). (Medscan);However, treatment of curcumin significantly decreased the intrahepatic expression of VEGF, VEGFR-1, and -2 in CCl4-treated fibrotic rats …	positive
vincristine	FLI1	FLI1	Q01543	positive	positive Expression: vincristine --+> FLI1	The mRNA expression of AKR1B1, CHST10, ELOVL4, FLI1, STK33, SOX5, and ZNF304 was increased by treatment with 5-aza-2â€²-deoxycytidine and vincristine in DLD-1 cells, but EYA4 mRNA expression was not detected. (Medscan);In addition, vincristine restored the mRNA expression of CHST10, ELOVL4, FLI1, STK33, SOX5, and ZNF304 in colorectal cancer cells. (Medscan)	negetive
doxorubicin	FBXW7	FBXW7	Q969H0	negative	negative Expression: doxorubicin ---| FBXW7	We found that incubation with doxorubicin alone led to a obvious reduction in the expression of FBW7 and contributed to epithelial-mesenchymal transition in NCI-H358 and HCC827 cells. (Medscan)	negetive
curcumin	FBXW7	FBXW7	Q969H0	positive	positive Expression: curcumin --+> FBXW7	Although curcumin treatment alone upregulated FBXW7 expression, the combined treatment further enhanced FBXW7 expression (Fig. 4B; Supplementary Fig. S5). (Medscan)	positive
silibinin	FASN	FASN	P49327	negative	negative Expression: silibinin ---| FASN	Therefore, downregulation of FASN expression by silibinin is expected to be a consequence of the deactivation of SREBP1-c by silibinin. (Medscan);In this study, silibinin decreases FASN, IL-1خ² and phospho-Erk protein expression in cells exposed to obese sera. (Medscan)	positive
resveratrol	FASN	FASN	P49327	negative	negative DirectRegulation: resveratrol ---| FASN	Our results not only reinforce the notion that FASN activity is a novel molecular target of resveratrol in breast cancer, but further demonstrate a close involvement of Her2/Neu oncogene, the over-expression and/or activation of which is known to play an important role in the etiology, aggressive progression and poor clinical outcome of breast carcinomas. (Medscan);However, fatty acid synthase ha…	positive
quercetin	FASN	FASN	P49327	negative	negative Expression: quercetin ---| FASN	We recently demonstrated that quercetin inhibited cell proliferation and decreased the expression of FASN in Nasopharyngeal carcinoma cells (20). (Medscan);Interestingly, exposure of AML-I to quercetin for 6 days increased the amount of cytoplasmic lipid droplets as well as the expression of fatty acid synthase and peroxisome proliferator-activated receptor gamma proteins. (Medscan);At 100â€‰خ¼M,…	positive
hesperetin	FASN	FASN	P49327	negative	negative Expression: hesperetin ---| FASN	Moreover, apigenin and hesperetin decreased gene expression of fasn. (Medscan);In addition, apigenin and hesperetin decreased gene expression of fasn (Fig. 8e). (Medscan)	positive
doxorubicin	FASN	FASN	P49327	unknown	Expression: doxorubicin ---> FASN	Basal and doxorubicin-induced levels of total ceramide in stable MCF7 cells with FASN overexpression (FASN1 and FASN2) and vector-transfected control (vector-transfected control clone) cells were determined using mass spectrometry as described in Materials and Methods. (Medscan);We reveal for the first time that topoisomerase IIآ· (TOP2A) inhibitors doxorubicin and etopoxide (VP-16), but not othe…	unknown
curcumin	FASN	FASN	P49327	negative	negative DirectRegulation: curcumin ---| FASN	In this study, we demonstrate, for the first time, that curcumin is a novel effective inhibitor of Fatty acid synthase, and describe its inhibitory characters. (Medscan);In this study, we demonstrate that curcumin is a novel Fatty acid synthase inhibitor whose structure is totally different from the existing inhibitors. (Medscan);In this study, curcumin is found to be an effective inhibitor of fa…	positive
vincristine	FASLG	FASLG	P48023	positive	positive Regulation: vincristine --+> FASLG	CD95 ligand induced apoptosis in the acute toxicity paradigm was augmented by doxorubicin and vincristine. (Medscan)	unknown
vincristine	FAS	FAS	P25445	positive	positive Regulation: vincristine --+> FAS	No such correlation was observed between Fas induction by vincristine, methotrexate, or dexamethasone and the respective IC 50 for each of the drugs (data not shown). (Medscan);Etoposide and actinomycin D increased expression of all DRs examined, whereas vincristine increased FAS alone. (Medscan);Etoposide increased expression of all DRs (Figure 4A, Pp0.001), actinomycin D increased death recepto…	positive
hesperetin	FAS	FAS	P25445	negative	negative Expression: hesperetin ---| FAS	Our data showed that administration of hesperetin significantly decreased expression of acetyl coenzyme A carboxylase alpha and FAS which are two key enzymes in fatty acid and triglyceride synthesis in liver ( ). (Medscan);hesperetin and naringin also markedly lowered the hepatic FAS and G6PD activities when compared to those in the control group. (Medscan)	negetive
silibinin	FADD	FADD	Q13158	positive	positive Regulation: silibinin --+> FADD	Treatment with silibinin resulted in the activation of caspase-8, the increase of FasL and FADD. (Medscan)	dualrole
resveratrol	FADD	FADD	Q13158	positive	positive Regulation: resveratrol --+> FADD	Resveratrol downregulated PI3K/AKT and upregulated Fas-associated protein with death domain, cyt.c, truncated Bid, caspase-9, and caspase-3 as well as induced apoptosis in MCF-7 cells . (Medscan);Resveratrol downregulated PI3K/AKT and upregulated Fas-associated protein with death domain, cyt.c, truncated Bid, caspase-9, and caspase-3 as well as induced apoptosis in MCF-7 cells . (Medscan)	dualrole
quercetin	FADD	FADD	Q13158	negative	negative Expression: quercetin ---| FADD	Interestingly, quercetin treatment decreased the transcription of FADD in ARPE-19 cells with or without H 2O 2-induced oxidative stress ( p = 0.002 and p = 0.001, respectively) ( D). (Medscan)	dualrole
doxorubicin	FADD	FADD	Q13158	positive	positive Expression: doxorubicin --+> FADD	We have demonstrated that the loss of Runx2 expression augments doxorubicin-induced Fas-Associated protein with Death Domain expression, caspase cleavage, and cell death. (Medscan)	dualrole
curcumin	FADD	FADD	Q13158	positive	positive Expression: curcumin --+> FADD	Curcumin can upregulate levels of Fas and FADD adaptors and apoptosis induction in mouse/rat retinal ganglion cells . (Medscan);Curcumin has been shown to increase the levels of Fas and FADD and induce apoptosis in mouse-rat retinal ganglion cells [131]. (Medscan);Curcumin treatment causes increased expression of Apaf-1 and downregulation of FADD. (Medscan)	dualrole
hesperetin	FABP5	FABP5	Q01469	negative	negative Expression: hesperetin ---| FABP5	hesperetin may improve hypercholesterolemia and fatty liver by inhibiting both the synthesis and absorption of cholesterol and regulating the expression of mRNA for retinol binding protein, C-FABP, and H-FABP. (Medscan);hesperetin may improve hypercholesterolemia and fatty liver by inhibiting both the synthesis and absorption of cholesterol and regulating the expression of mRNA for retinol bindin…	positive
hesperetin	FABP3	FABP3	P05413	negative	negative Expression: hesperetin ---| FABP3	hesperetin may improve hypercholesterolemia and fatty liver by inhibiting both the synthesis and absorption of cholesterol and regulating the expression of mRNA for retinol binding protein, C-FABP, and H-FABP. (Medscan);hesperetin may improve hypercholesterolemia and fatty liver by inhibiting both the synthesis and absorption of cholesterol and regulating the expression of mRNA for retinol bindin…	negetive
silibinin	ESR1	ESR1	P03372	negative	negative Expression: silibinin ---| ESR1	Western blot analysis showed that treatment with various concentrations of silibinin for 24 h reduced estrogen receptorخ± expression in a concentration-dependent manner ( C). (Medscan);We also demonstrated that silibinin repressed the expression of estrogen receptorخ± in MCF-7 cells, leading to the modulation of cellular apoptosis and autophagy. (Medscan);Our previous study found that treatment w…	unknown
resveratrol	ESR1	ESR1	P03372	positive	positive DirectRegulation: resveratrol --+> ESR1	Furthermore, resveratrol is a phytoestrogen and functions as a mixed agonist/antagonist on both the estrogen receptor alpha (ERخ±) and ERخ² . (Medscan);In this paper we further examine resveratrol's ability to act as an ERخ± agonist, antagonist and superagonist. (Medscan);Resveratrol functions as a SIRT1 activator and as an agonist for the estrogen receptorخ± . (Medscan)	unknown
resveratrol	ESR1	ESR1	P03372	negative	Expression: resveratrol ---> ESR1	These results demonstrate that resveratrol alters the expression of BRCA1, BRCA2, ER خ±, ER خ², p53, p21 waf1/cip1 , CBP/ P300, RAD51, pS2 and Ki67 in a coordinate way dependent on and independent of the ER status. (Medscan);And resveratrol decreased the levels of estrogen receptorخ± and estrogen receptorخ² in a dose-dependent manner. (Medscan);And resveratrol decreased the levels of estrogen rec…	unknown
quercetin	ESR1	ESR1	P03372	unknown	DirectRegulation: quercetin ---> ESR1	We also determined that quercetin and mangiferin selectively activated ERخ± whereas norathyriol activated both ERخ± and ERخ². (Medscan);In fact, in the presence of ERخ±, both naringenin and quercetin decouple ERخ± activities by specifically interfering with ERخ± membrane initiating signals. (Medscan);line, quercetin has been found to induce proliferation through binding to both estrogen receptor-…	unknown
quercetin	ESR1	ESR1	P03372		Expression: quercetin ---> ESR1	... quercetin and kaempferol with the estrogen receptor, at concentrations of 0.1â€“10 خ¼M, has been speculated on the basis of their inhibitory effects on bone resorptionâ€”although the estrogenic potency of kaempferol is greater than quercetinâ€”significantly reversed by the use of the estrogen receptor antagonist ICI 182780 (Wattel et al. 2003) and confirmed in a subsequent report showing, fur…	unknown
doxorubicin	ESR1	ESR1	P03372	unknown	DirectRegulation: doxorubicin ---> ESR1	Moreover, the estrogen receptorخ± expression level is more significantly down-regulated, compared to estrogen receptorخ² as doxorubicin treatment in cell model, implying that estrogen receptorخ± might be as a key target of doxorubicin. (Medscan);Furthermore, doxorubicin-induced upregulation of ER-خ± and androgen receptor correlated with cell cycle arrest (fig.آ 2c, 4a), suggesting that the upregu…	unknown
doxorubicin	ESR1	ESR1	P03372	negative	negative Expression: doxorubicin ---| ESR1	Here, we found that doxorubicin treatment significantly decreased levels of both estrogen receptorخ± and estrogen receptorخ², particularly in estrogen receptorخ±. (Medscan);However, doxorubicin repressed estrogen receptorخ± levels both at the protein and mRNA level, which would affect estradiol responses including the transcriptional cooperation with p53 at that time point (Fig. 5C). (Medscan);es…	unknown
curcumin	ESR1	ESR1	P03372	negative	Expression: curcumin ---> ESR1	Consistent with these findings, Sun and colleagues reported that curcumin, another "natural agent" could up-regulate the miR-22 expression and suppress the expression of its target genes SP1 transcription factor and estrogen receptor-1 . (Medscan);Consistent with our findings, reported that curcumin, another "natural agent" could up-regulate the miR-22 expression and suppress the expression of it…	unknown
silibinin	ERBB2	ERBB2	P04626	negative	negative DirectRegulation: silibinin ---| ERBB2	Our results show that silibinin is a potential inhibitor of p-HER2 and might retard proliferation of HER2-expressing Epithelial ovarian cancer cells via suppression of p-HER2 in these cells. (Medscan);Figure 3a delineates that silibinin exerted a dose-dependent decrease in p-HER2 in both the cell lines. (Medscan)	positive
resveratrol	ERBB2	ERBB2	P04626	negative	Expression: resveratrol ---> ERBB2	It has been shown that resveratrol at low concentrations (1-3 خ¼M) suppressed the basal expression level of Erb-B2 in MCF-7 cells grown in estrogen (E 2)-free medium ( ). (Medscan);In the presence of estrogen, resveratrol enhances the level of Erb-B2 in a concentration-dependent manner by upregulating the AP-2 transactivation of the Erb-B2 promotor ( ). (Medscan);The resveratrol-induced ErbB2 exp…	positive
quercetin	ERBB2	ERBB2	P04626	negative	negative Expression: quercetin ---| ERBB2	Quercetin has been previously shown to inhibit the growth of LNCaP and PC-3 prostate cancer cell lines and, the concomitant expression of Erb-B2 and Erb-B3 . (Medscan);It has been reported that quercetin reduced the expression of ErbB2 and ErbB3 proteins in HT-29 colon cancer cells, resulting in the inhibition of cell growth and the induction of apoptosis . (Medscan);Treating HT-29 cells with inc…	positive
doxorubicin	ERBB2	ERBB2	P04626	positive	Expression: doxorubicin ---> ERBB2	Our results revealed that Doxorubicin-intoxication induced marked decrease in ErbB2 expression and pretreatment with epigallocatechin 3-gallate significantly reversed this effect, a finding that reflects the ability of epigallocatechin 3-gallate to up regulate pro-survival pathway against Doxorubicin-induced oxidative stress. (Medscan);In previous studies of cardiac toxicity of doxorubicin in the…	negetive
curcumin	ERBB2	ERBB2	P04626	negative	negative Expression: curcumin ---| ERBB2	Curcumin has also been reported to induce the degradation of p185 ErbB2 , c-Jun , C/EBPخ± and C/EBPخ² . (Medscan);In general, curcumin mediates its effects by modulating the functions and expressions of several important molecular targets, including transcription factors (e.g., NF-خ؛B, AP-1, Egr-1, خ²-catenin, and PPAR-خ³), pro-inflammatory molecules (e.g., COX-2, 5-LOX, iNOS, and hemeoxygenase-1…	positive
doxorubicin	EPO	EPO	P01588	negative	negative Expression: doxorubicin ---| EPO	doxorubicin treatment reduced cardiac erythropoietin protein levels ( D). (Medscan);Addition of doxorubicin to neonatal rat cardiomyocytes markedly lowered their STAT3 and erythropoietin expression ( E). (Medscan);In fact, doxorubicin reduced erythropoietin expression in cardiomyocytes in vitro. (Medscan)	unknown
curcumin	EPO	EPO	P01588	unknown	Expression: curcumin ---> EPO	Curcumin supplementation prevented the diabetic and nicotine-induced suppression of erythropoietin (P<0.05) and further increased erythropoietin expression levels compared with control levels (P<0.05; Fig. 2C). (Medscan);Curcumin amelioration of Langerhans lesions in rat pancreatic islets may be due to the anti-oxidative activity of curcumin, which may be mediated by decreased iNOS and/or increas…	unknown
resveratrol	EP300	EP300	Q09472	unknown	Expression: resveratrol ---> EP300	Finally, RAD51 and CBP/P300 mRNA was similarly stimulated by resveratrol in HBL100, MDA-MB-231 (ER خ±-/ER خ²+) and MCF10a (ER خ±-/ER خ²-), suggesting estrogen-receptor-independent regulation. (Medscan);These results demonstrate that resveratrol alters the expression of BRCA1, BRCA2, ER خ±, ER خ², p53, p21 waf1/cip1 , CBP/ P300, RAD51, pS2 and Ki67 in a coordinate way dependent on and independent …	unknown
quercetin	EP300	EP300	Q09472	negative	negative Regulation: quercetin ---| EP300	Quercetin suppressed CREB-2, c-Fos, C/EBPb, NF-kB and p300 binding to COX-2 promoter probe (Medscan)	unknown
doxorubicin	EP300	EP300	Q09472	negative	negative Expression: doxorubicin ---| EP300	Doxorubicin (5 and 15 خ¼M) decreased p300 and CBP protein levels as well in A2780 and SKOV-3 cells, whereas only p300 expression was slightly reduced by 15 خ¼M of doxorubicin in OVCAR-3 cells. (Medscan);Doxorubicin was able to reduce CBP and p300 protein levels under hypoxia, but this inhibitory effect was not observed in hypoxic OVCAR-3 cells and was much less pronounced than the inhibitory effe…	unknown
curcumin	EP300	EP300	Q09472	negative	negative Expression: curcumin ---| EP300	In cells, curcumin promotes proteasome-dependent degradation of p300 and the closely related cAMP response element-binding protein. (Medscan);In addition curcumin was reported to promote proteasome-dependent degradation of p300 and the closely related CREB-binding protein protein without affecting p/CAF or GCN5 ( ). (Medscan);Curcumin has been shown to promote proteasome-dependent degradation of …	unknown
vincristine	ELOVL4	ELOVL4	Q9GZR5	positive	positive Expression: vincristine --+> ELOVL4	The mRNA expression of AKR1B1, CHST10, ELOVL4, FLI1, STK33, SOX5, and ZNF304 was increased by treatment with 5-aza-2â€²-deoxycytidine and vincristine in DLD-1 cells, but EYA4 mRNA expression was not detected. (Medscan);In addition, vincristine restored the mRNA expression of CHST10, ELOVL4, FLI1, STK33, SOX5, and ZNF304 in colorectal cancer cells. (Medscan);The mRNA expression of AKR1B1, CHST10, …	unknown
vincristine	EIF5A2	EIF5A2	Q9GZV4	positive	positive Expression: vincristine --+> EIF5A2	The eif5a-2 level was the highest in acute lymphoblastic leukemia cells treated with vincristine alone, which may indicate that vincristine could induce the expression of eif5a-2, which, in turn, led to drug resistance. (Medscan);vincristine-induced eif5a-2 expression. (Medscan)	negetive
resveratrol	EIF4E	EIF4E	P06730	negative	negative DirectRegulation: resveratrol ---| EIF4E	In addition, resveratrol also acts as an inhibitor of protein translational regulators, such as the Mr 70,000 ribosomal protein S6 kinase 1, S6 ribosomal protein, eukaryotic translation initiation factor 4E-binding protein 1, and eukaryotic initiation factor 4E [52]. (Medscan);Because resveratrol inhibits IL-6-mediated ERK/eIF4E signaling in sensory neurons we hypothesized that resveratrol would …	positive
quercetin	EIF4E	EIF4E	P06730	negative	negative Regulation: quercetin ---| EIF4E	Contrastly, Cyclin-D1, 4EBP, eIF4E, p70S6K and S6RP, which are genes promoting cell proliferation, were found to be inhibited by JAK2 suppression and quercetin nanoparticle administration. (Medscan)	positive
doxorubicin	EIF4E	EIF4E	P06730	positive	positive Regulation: doxorubicin --+> EIF4E	Ribavirin augments doxorubicin's efficacy in human hepatocellular carcinoma through inhibiting doxorubicin-induced eIF4E activation. (Medscan);Interestingly, doxorubicin significantly increases p-eIF4E(S209) level in a dose- and time-dependent manner, suggesting that doxorubicin induces eIF4E activation in hepatocellular carcinoma cells. (Medscan);In addition, eIF4E activation induced by doxorubi…	negetive
curcumin	EIF4E	EIF4E	P06730	negative	Expression: curcumin ---> EIF4E	Curcumin also suppressed the phosphorylation of 4E binding protein 1, resulting in reduced level of eukaryotic initiation factor 4E and sequential down-regulated expression of cyclin D1 and c-Myc proteins in head and neck cell lines (UMSCC22B and SCC4 cells) [61]. (Medscan);expression levels of eIF2خ±, eIF4E, and Phospho-4E-BP1 were significantly down-regulated after 20 and 40 آµM curcumin treatm…	positive
vincristine	EGFR	EGFR	P00533	positive	positive Regulation: vincristine --+> EGFR	We found that treatment with 5-FU, Vincristine or L-OHP significantly increased ADAM-17 activity ( D), following EGFR activation and TGF-خ± shedding in the HCT8/Vincristine and HCT116/L-OHP cells ( E, F). (Medscan)	negetive
silibinin	EGFR	EGFR	P00533	negative	negative Regulation: silibinin ---| EGFR	As expected, silibinin also inhibited EGFR activation by EGF in 9L-EGFR cells . (Medscan);Consistent with these findings, we have also observed that silibinin inhibits activation of EGFR and down-regulates EGFR-mitogen-activated protein kinases/ERK1/2 but activates SAPK/JNK signaling in A431 cell line that expresses high levels of EGFR . (Medscan);Another study using the same cells, found that si…	positive
resveratrol	EGFR	EGFR	P00533	negative	negative Expression: resveratrol ---| EGFR	Furthermore, resveratrol reduced EGFR and its family members (HER2 and HER3) expression and activation in colon cancer cells . (Medscan);In this report, we show that trans-Resveratrol most likely inhibits Ang II- and EGF-stimulated Akt phosphorylation via activation of Shp2, without affecting early events such as EGF-R transactivation. (Medscan);In conclusion, several polyphenols (EGCG, genistein…	positive
quercetin	EGFR	EGFR	P00533	negative	negative DirectRegulation: quercetin ---| EGFR	Quercetin is a potent inhibitor of epidermal growth factor receptor (EGFR) tyrosine kinase activity, which plays a key role in cell proliferation . (Medscan);The flavanoids genistein and quercetin have been shown to be inhibitors of the epidermal growth factor receptor kinase and other Tyr kinases and are competitive with ATP (18). (Medscan);The flavanoids genistein and quercetin have been shown …	positive
doxorubicin	EGFR	EGFR	P00533	negative	negative Expression: doxorubicin ---| EGFR	In the present study, we confirmed that the DNA-damaging agents etoposide and doxorubicin could induce protein complex nuclear trafficking, resulting in lower amounts of EGFR and DNA-PKcs detected in lipid raft components. (Medscan);According to previous reports, pretreatment of doxorubicin can increase the expression of EGFR or TGF-خ± in cells, therefore the combined with anti -EGFR antibody tre…	positive
curcumin	EGFR	EGFR	P00533	negative	negative Expression: curcumin ---| EGFR	In general, curcumin mediates its effects by modulating the functions and expressions of several important molecular targets, including transcription factors (e.g., NF-خ؛B, AP-1, Egr-1, خ²-catenin, and PPAR-خ³), pro-inflammatory molecules (e.g., COX-2, 5-LOX, iNOS, and hemeoxygenase-1), cell cycle proteins (cyclin D1 and p21), cytokines (TNF-خ±, IL-1, IL-6, and chemokines), receptors (e.g., EGFR …	positive
hesperetin	EDN1	EDN1	P05305	negative	negative Expression: hesperetin ---| EDN1	Likewise, previous studies reported that flavonoids, such as quercetin , hesperetin and red wine polyphenols, were shown to decrease ET-1 production . (Medscan)	positive
resveratrol	DUSP1	DUSP1	P28562	positive	positive Expression: resveratrol --+> DUSP1	Furthermore, resveratrol inhibits nontypeable Haemophilus influenzae-induced ERK1/2 phosphorylation by increasing MKP-1 expression via a cAMP-PKA-dependent signaling pathway. (Medscan)	negetive
doxorubicin	DUSP1	DUSP1	P28562	positive	Expression: doxorubicin ---> DUSP1	This possibility is also supported by our recent finding that shows inhibition of mkp- 1 expression by treatment with either doxorubicin or adenovirus expressing short hairpin RNA against mkp- 1 causes a significant increase in the level of phosphorylated p42/44mitogen-activated protein kinase (Price, Terriff, Chik and Ho, unpublished observation). (Medscan);The apoptosis-inducing agents partheno…	negetive
curcumin	DUSP1	DUSP1	P28562	positive	positive Regulation: curcumin --+> DUSP1	On the other hand, curcumin has been shown to attenuate ethanol-induced Reactive oxygen species-dependent cell death by activating MKP-1, which is one of the phosphatases responsible for dephosphorylation/deactivation of mitogen-activated protein kinases. (Medscan);In this study, we report that curcumin attenuates ethanol-induced toxicity in HT22 hippocampal cells through its activation of MKP-1.…	negetive
vincristine	DIABLO	DIABLO	Q9NR28	positive	positive Regulation: vincristine --+> DIABLO	Sensitization of neuroblastoma for vincristine-induced apoptosis by Smac mimetic LCL161 is attended by G2 cell cycle arrest but is independent of NFخ؛B, RIP1 and TNF-خ±. (Medscan)	dualrole
hesperetin	DIABLO	DIABLO	Q9NR28	negative	negative Regulation: hesperetin ---| DIABLO	As livin protein expression was upregulated with Smac/DIABLO inhibition by hesperetin treatment, the downstream caspase (Medscan)	dualrole
hesperetin	DDIT3	DDIT3	P35638	positive	positive Expression: hesperetin --+> DDIT3	hesperetin increased the levels of GADD153/CHOP, GRP78,cytochromec, AIF, and cleaved-caspase-3 in HeLa cells (Medscan);hesperetin increased the protein levels of GADD153/CHOP, GRP78, cytochrome c, AIF, and cleaved-caspase-3 in HeLa cells. (Medscan);We used Western Blot to show that hesperetin increased the levels of GADD153/CHOP and GRP78, hallmarks of endoplasmic reticulum stress. (Medscan)	unknown
hesperetin	DCT	DCT	P40126	negative	negative Expression: hesperetin ---| DCT	hesperetin decreased tyrosinase, tyrosinase related protein-1, and TRP-2 protein expression but increased phospho-extracellular signal-regulated kinase 1/2 expression. (Medscan)	unknown
vincristine	CYP3A4	CYP3A4	P08684	unknown	Regulation: vincristine ---> CYP3A4	One hundred nanomolar Vincristine also down-regulated CYP3A4 in A549 cells at 24 h (34 آ± 21%, p < 0.05, D). (Medscan);The lack of CYP3A5 expression together with decreased CYP3A4 activity probably led to a decrease in vincristine clearance and to an increase in its plasma concentrations. (Medscan);The lack of CYP3A5 expression associated with decreased CYP3A4/5 activity likely led to a decrease …	unknown
hesperetin	CYP2B	CYP2B6	P20813	negative	negative Expression: hesperetin ---| CYP2B	Interestingly, we found that the treatment of hesperetin could reduce the levels of cyp2y3 and cytochrome P450 family 3 subfamily A polypeptide 65 in larvae, which were upregulated by alcoholic exposure previously. (Medscan)	unknown
vincristine	CYP1A2	CYP1A2	P05177	negative	negative Expression: vincristine ---| CYP1A2	Vincristine diminished CYP1A2 mRNA in dose-dependent manner in two cultures, whereas in three cultures it displayed concentration-independent effect ( ). (Medscan)	unknown
hesperetin	CYCS	CYCS	P99999	positive	positive Expression: hesperetin --+> CYCS	hesperetin increased the protein levels of GADD153/CHOP, GRP78, cytochrome c, AIF, and cleaved-caspase-3 in HeLa cells. (Medscan);Furthermore, hesperetin markedly increased the protein expression of anti-growth arrest- and DNA damage-inducible gene 153, anti-CCAAT'enhancer-binding protein homologous protein, glucose-regulated protein 78 and cytochrome c in A2780 cells. (Medscan)	unknown
vincristine	CXCR2	CXCR2	P25025	positive	positive Regulation: vincristine --+> CXCR2	CXCL1 and CXCR2 were increased from 6 to 14 days after vincristine administration in the spinal cord. (Medscan)	dualrole
silibinin	CXCL8	CXCL8	P10145	negative	negative Expression: silibinin ---| CXCL8	Furthermore, Silybin inhibited the interleukin-1-induced synthesis of human MCP-1 and human IL-8 in a dose-dependent manner, thus indicating a potentially relevant anti-inflammatory activity. (Medscan);Treatment with silibinin significantly decreased lipopolysaccharide-induced IL-6 and IL-8 mRNA expression (Figure 1A) and release (Figure 1B). (Medscan);In myometrial cells, silibinin significantly…	positive
resveratrol	CXCL8	CXCL8	P10145	negative	negative Expression: resveratrol ---| CXCL8	Curcumin and resveratrol significantly suppressed Heat shock protein90-induced IL-8 promoter activity. (Medscan);Pre-treatment with resveratrol lowered Heat shock protein90-induced IL-8 promoter activity approximately to that of control. (Medscan);Shen et al. found that resveratrol suppressed IL-8 gene transcription in phorbol ester-treated human monocytic cells . (Medscan)	positive
quercetin	CXCL8	CXCL8	P10145	negative	negative Expression: quercetin ---| CXCL8	However some authors have reported the implication of post-transcriptional regulation of IL-8 and MCP-1 expression by quercetin in airway epithelial cells and in IL-8 production by (-)-epigallocatechin-3-gallate or by caffeic acid in Caco-2 cells stimulated, respectively, by tumor necrosis factor-خ± or interleukin-1خ². (Medscan);For instance, quercetin inhibits LPS-induced TNFخ± production in mac…	positive
hesperetin	CXCL8	CXCL8	P10145	negative	negative Expression: hesperetin ---| CXCL8	hesperetin suppressed the expression of IL-8 in lipopolysaccharide-exposed A549 cells in a dose-dependent manner, with 50% inhibition occurring at 50 خ¼M. (Medscan);In vitro, hesperetin suppressed the expression of IL-8 on A549 cells and THP-1 cells, the expression of TNF-خ±, IL-1خ², and IL-6 on THP-1 cells, and the expression of ICAM-1 and VCAM-1 on A549 cells which affect cell adhesion function…	positive
doxorubicin	CXCL8	CXCL8	P10145	positive	positive Expression: doxorubicin --+> CXCL8	It has been demonstrated that the DNA-damaging agents etoposide and doxorubicin can increase interleukin-8 expression in human melanoma cancer cells. (Medscan);For example, cytotoxic drugs such as doxorubicin induce the expression of interleukin-8 and C-C motif chemokine 2 (monocyte chemoattractant protein 1) in human carcinoma cell lines, which might activate surrounding cells involved in the im…	negetive
curcumin	CXCL8	CXCL8	P10145	negative	negative Expression: curcumin ---| CXCL8	To analyse the effect of curcumin-mediated NF-خ؛B inhibition on interleukin-8 synthesis upon infection of epithelial cells with NF-خ؛B inducing or non-inducing H. pylori strains, interleukin-8-specific enzyme-linked immunosorbent assays were performed with supernatants from infected human AGS cells that were either left untreated or pretreated with curcumin prior to infection. (Medscan);This indu…	positive
[truncated: 288 more rows]
