# Supplementary material for: The use of integrated text mining and protein-protein interaction approach to evaluate the effects of combined chemotherapeutic and chemopreventive agents in cancer therapy
Source: PLoS One. 2022 Nov 11;17(11):e0276458. doi: 10.1371/journal.pone.0276458 (PMC9651583; doi:10.1371/journal.pone.0276458)
Supplement: S2 Data — (XLSX) [file pone.0276458.s006.xlsx]

## Sheet: KEGG_Group 1
Enrichment analysis for Hub-Genes Derived From PPI By KEGG (Group-1)
Category	Term	Count	%	PValue	Genes	List Total	Pop Hits	Pop Total	Fold Enrichment	Bonferroni	Benjamini	FDR
KEGG_PATHWAY	hsa05200:Pathways in cancer	16	55.172413793103445	3.2838986227994215E-12	CDKN1A, SMAD3, HSP90AB1, MMP1, HDAC1, STAT3, ARNT, FOXO1, SHH, MYC, CASP3, CDK2, BAX, RAC1, TP53, BCL2L1	29	393	6879	9.65727823111345	4.039232281982663E-10	4.0391953060432886E-10	2.922669774291485E-10
KEGG_PATHWAY	hsa05203:Viral carcinogenesis	11	37.93103448275862	3.648313737181771E-9	ATF2, CDKN1A, CCND2, HDAC1, SRC, CASP3, STAT3, CDK2, BAX, RAC1, TP53	29	205	6879	12.728174936921782	4.4874249283122225E-7	2.2437129483667892E-7	1.6234996130458882E-7
KEGG_PATHWAY	hsa04151:PI3K-Akt signaling pathway	12	41.37931034482759	4.2909001496585944E-8	ATF2, CDKN1A, HSP90AB1, CCND2, MYC, RPS6, CDK2, PPP2R2A, RAC1, FOXO3, TP53, BCL2L1	29	345	6879	8.250674662668667	5.277793365565664E-6	1.7592690613600237E-6	1.2729670443987164E-6
KEGG_PATHWAY	hsa05161:Hepatitis B	9	31.03448275862069	6.99006636242925E-8	ATF2, CDKN1A, SRC, MYC, CASP3, STAT3, CDK2, BAX, TP53	29	145	6879	14.72318668252081	8.597744961313936E-6	2.1494454064469944E-6	1.555289765640508E-6
KEGG_PATHWAY	hsa04115:p53 signaling pathway	7	24.137931034482758	2.1644388918247877E-7	CDKN1A, CCND2, CASP3, CDK2, BAX, TP53, BBC3	29	67	6879	24.782810087493566	2.662224686766912E-5	5.324519673888978E-6	3.852701227448122E-6
KEGG_PATHWAY	hsa05166:HTLV-I infection	10	34.48275862068966	4.1344730179088926E-7	ATF2, CDKN1A, SMAD3, XPO1, CCND2, CRTC1, MYC, BAX, TP53, BCL2L1	29	254	6879	9.33885419494977	5.0852735594797416E-5	8.47566968671323E-6	6.132801643231525E-6
KEGG_PATHWAY	hsa05202:Transcriptional misregulation in cancer	8	27.586206896551722	3.3757836396400558E-6	CDKN1A, CCND2, BCL2A1, HDAC1, MYC, TP53, FOXO1, BCL2L1	29	167	6879	11.363204625232294	4.151358957630302E-4	5.9317341096532416E-5	4.292067770399499E-5
KEGG_PATHWAY	hsa05210:Colorectal cancer	6	20.689655172413794	4.2307629694746316E-6	SMAD3, MYC, CASP3, BAX, RAC1, TP53	29	62	6879	22.955506117908786	5.20249569301412E-4	6.504798065567246E-5	4.706723803540528E-5
KEGG_PATHWAY	hsa04110:Cell cycle	7	24.137931034482758	8.273238785640128E-6	CDKN1A, SMAD3, CCND2, HDAC1, MYC, CDK2, TP53	29	124	6879	13.390711902113459	0.0010170949880139446	1.1306759673708174E-4	8.181313910244126E-5
KEGG_PATHWAY	hsa05205:Proteoglycans in cancer	8	27.586206896551722	1.1139143510596835E-5	CDKN1A, SRC, MYC, CASP3, RPS6, STAT3, RAC1, TP53	29	200	6879	9.488275862068965	0.001369184093802489	1.3701146518034109E-4	9.913837724431184E-5
KEGG_PATHWAY	hsa04068:FoxO signaling pathway	7	24.137931034482758	1.2935378705603005E-5	CDKN1A, SMAD3, CCND2, STAT3, CDK2, FOXO3, FOXO1	29	134	6879	12.391405043746783	0.00158979680339022	1.4464105279901542E-4	1.0465897316351524E-4
KEGG_PATHWAY	hsa05219:Bladder cancer	5	17.24137931034483	2.0056365310474934E-5	CDKN1A, MMP1, SRC, MYC, TP53	29	41	6879	28.92767031118587	0.0024639172330158665	2.0557774443236807E-4	1.487513760526891E-4
KEGG_PATHWAY	hsa05014:Amyotrophic lateral sclerosis (ALS)	5	17.24137931034483	4.447677873723745E-5	CASP3, BAX, RAC1, TP53, BCL2L1	29	50	6879	23.720689655172414	0.005455828061361578	4.2081875266770816E-4	3.044948698164717E-4
KEGG_PATHWAY	hsa05169:Epstein-Barr virus infection	6	20.689655172413794	1.1455148944822394E-4	CDKN1A, HDAC1, MYC, STAT3, CDK2, TP53	29	122	6879	11.66591294516676	0.013991831833668256	0.0010064166572951105	7.282201829208522E-4
KEGG_PATHWAY	hsa05212:Pancreatic cancer	5	17.24137931034483	1.253816195645508E-4	SMAD3, STAT3, RAC1, TP53, BCL2L1	29	65	6879	18.24668435013263	0.015304582165473035	0.0010281292804293165	7.439309427496681E-4
KEGG_PATHWAY	hsa05220:Chronic myeloid leukemia	5	17.24137931034483	1.8682883160136304E-4	CDKN1A, HDAC1, MYC, TP53, BCL2L1	29	72	6879	16.472701149425287	0.0227200164385446	0.0014362466429354785	0.0010392353757825818
KEGG_PATHWAY	hsa05215:Prostate cancer	5	17.24137931034483	4.049412737522922E-4	CDKN1A, HSP90AB1, CDK2, TP53, FOXO1	29	88	6879	13.477664576802509	0.048597306604788004	0.0029298692159724668	0.0021199866684678825
KEGG_PATHWAY	hsa04919:Thyroid hormone signaling pathway	5	17.24137931034483	0.0011132238930726818	HDAC1, SRC, MYC, TP53, FOXO1	29	115	6879	10.313343328335833	0.1280322244542732	0.007607029935996658	0.0055042736935260374
KEGG_PATHWAY	hsa05162:Measles	5	17.24137931034483	0.0019075156976831964	CCND2, STAT3, CDK2, TP53, BBC3	29	133	6879	8.917552501944517	0.20930936244880316	0.011964088165652413	0.00865694184343955
KEGG_PATHWAY	hsa04210:Apoptosis	4	13.793103448275861	0.0019453801895369775	CASP3, BAX, TP53, BCL2L1	29	62	6879	15.303670745272525	0.2129903844104497	0.011964088165652413	0.00865694184343955
KEGG_PATHWAY	hsa04917:Prolactin signaling pathway	4	13.793103448275861	0.002868882109489384	CCND2, SRC, STAT3, FOXO3	29	71	6879	13.363768819815443	0.2976894855366212	0.016803452355580676	0.01215859560688358
KEGG_PATHWAY	hsa04390:Hippo signaling pathway	5	17.24137931034483	0.003030351431185867	SMAD3, CCND2, MYC, PPP2R2A, BBC3	29	151	6879	7.854532998401462	0.3115407339624816	0.01694241936526644	0.012259148971615555
KEGG_PATHWAY	hsa05222:Small cell lung cancer	4	13.793103448275861	0.004772783256097788	MYC, CDK2, TP53, BCL2L1	29	85	6879	11.162677484787018	0.44481714492031244	0.02552401480434904	0.018468596077943614
KEGG_PATHWAY	hsa05206:MicroRNAs in cancer	6	20.689655172413794	0.005363761139836698	CDKN1A, CCND2, MYC, CASP3, STAT3, TP53	29	286	6879	4.976368459127079	0.48393281763458196	0.027489275841663077	0.01989061422689442
KEGG_PATHWAY	hsa04066:HIF-1 signaling pathway	4	13.793103448275861	0.006701281472701213	CDKN1A, RPS6, STAT3, ARNT	29	96	6879	9.883620689655173	0.5626545151321811	0.03297030484568997	0.023856562042816318
KEGG_PATHWAY	hsa05016:Huntington's disease	5	17.24137931034483	0.0071248573222602056	HDAC1, CASP3, BAX, TP53, BBC3	29	192	6879	6.177262931034483	0.5850072879579946	0.03370605579376944	0.02438893468004455
KEGG_PATHWAY	hsa04071:Sphingolipid signaling pathway	4	13.793103448275861	0.012342719411409984	BAX, PPP2R2A, RAC1, TP53	29	120	6879	7.906896551724138	0.7829443222963985	0.054219803128693865	0.03923221527198174
KEGG_PATHWAY	hsa04722:Neurotrophin signaling pathway	4	13.793103448275861	0.012342719411409984	BAX, RAC1, FOXO3, TP53	29	120	6879	7.906896551724138	0.7829443222963985	0.054219803128693865	0.03923221527198174
KEGG_PATHWAY	hsa04152:AMPK signaling pathway	4	13.793103448275861	0.013192461866540217	SREBF1, PPP2R2A, FOXO3, FOXO1	29	123	6879	7.714045416316232	0.804749399116366	0.05595423481325678	0.040487210555933774
KEGG_PATHWAY	hsa05160:Hepatitis C	4	13.793103448275861	0.01626406121989764	CDKN1A, STAT3, PPP2R2A, TP53	29	133	6879	7.1340420015556125	0.8669361325375465	0.06668265100158033	0.04825004828569634
KEGG_PATHWAY	hsa04310:Wnt signaling pathway	4	13.793103448275861	0.0179391994971618	CCND2, MYC, RAC1, TP53	29	138	6879	6.875562218890555	0.8921002885928322	0.0676064364298282	0.04891847839231472
KEGG_PATHWAY	hsa04010:MAPK signaling pathway	5	17.24137931034483	0.0182564906143443	ATF2, MYC, CASP3, RAC1, TP53	29	253	6879	4.687883331061742	0.8963047747159659	0.0676064364298282	0.04891847839231472
KEGG_PATHWAY	hsa04550:Signaling pathways regulating pluripotency of stem cells	4	13.793103448275861	0.018635460750391283	SMAD3, MYC, STAT3, POU5F1	29	140	6879	6.777339901477833	0.9011140904705505	0.0676064364298282	0.04891847839231472
KEGG_PATHWAY	hsa05213:Endometrial cancer	3	10.344827586206897	0.018687958037513486	MYC, FOXO3, TP53	29	52	6879	13.68501326259947	0.901762619773223	0.0676064364298282	0.04891847839231472
KEGG_PATHWAY	hsa04630:Jak-STAT signaling pathway	4	13.793103448275861	0.02044188643413215	CCND2, MYC, STAT3, BCL2L1	29	145	6879	6.543638525564804	0.9211656737144687	0.07183862946852156	0.05198079693250746
KEGG_PATHWAY	hsa04932:Non-alcoholic fatty liver disease (NAFLD)	4	13.793103448275861	0.022734011720821394	SREBF1, CASP3, BAX, RAC1	29	151	6879	6.283626398721169	0.9409020426294129	0.07767454004613976	0.05620352897647512
KEGG_PATHWAY	hsa05120:Epithelial cell signaling in Helicobacter pylori infection	3	10.344827586206897	0.030017115479746236	SRC, CASP3, RAC1	29	67	6879	10.621204323211527	0.9764505509377559	0.09978662713537262	0.07220333182965986
KEGG_PATHWAY	hsa04520:Adherens junction	3	10.344827586206897	0.033403027119039086	SMAD3, SRC, RAC1	29	71	6879	10.022826614861582	0.9846824968730554	0.10812032462215283	0.07823340562090733
KEGG_PATHWAY	hsa04062:Chemokine signaling pathway	4	13.793103448275861	0.038813454090370285	SRC, STAT3, RAC1, FOXO3	29	186	6879	5.101223581757508	0.9923202862530491	0.1224116629003986	0.08857429266776808
KEGG_PATHWAY	hsa04012:ErbB signaling pathway	3	10.344827586206897	0.04832859185922671	CDKN1A, SRC, MYC	29	87	6879	8.179548156956004	0.9977410653811337	0.14861041996712213	0.10753111688677942
KEGG_PATHWAY	hsa04915:Estrogen signaling pathway	3	10.344827586206897	0.06083565304252481	ATF2, HSP90AB1, SRC	29	99	6879	7.188087774294671	0.9995561701899395	0.18250695912757442	0.13205788099474897
KEGG_PATHWAY	hsa04931:Insulin resistance	3	10.344827586206897	0.07086988004965329	SREBF1, STAT3, FOXO1	29	108	6879	6.589080459770115	0.9998815829342677	0.20754750585969892	0.15017665058140817
KEGG_PATHWAY	hsa05145:Toxoplasmosis	3	10.344827586206897	0.07317005570922325	CASP3, STAT3, BCL2L1	29	110	6879	6.469278996865204	0.9999127014623619	0.2093003919124293	0.15144499902606673

## Sheet: KEGG_Group 2
Enrichment analysis for Hub-Genes Derived From PPI By KEGG (Group-2)
Category	Term	Count	%	PValue	Genes	List Total	Pop Hits	Pop Total	Fold Enrichment	Bonferroni	Benjamini	FDR
KEGG_PATHWAY	hsa05142:Chagas disease (American trypanosomiasis)	12	35.294117647058826	5.45689699925871E-13	IKBKB, JUN, CXCL8, CHUK, IL1B, TRAF6, CCL2, IKBKG, CALR, RELA, NFKB1, PIK3CG	33	104	6879	24.052447552447553	7.803147017426681E-11	5.3743002826473665E-11	3.3448442318574516E-11
KEGG_PATHWAY	hsa04668:TNF signaling pathway	12	35.294117647058826	7.516503891814498E-13	IKBKB, JUN, VCAM1, CHUK, IL1B, CCL2, TRAF1, IKBKG, PTGS2, RELA, NFKB1, PIK3CG	33	107	6879	23.378079864061174	1.0748180123698603E-10	5.3743002826473665E-11	3.3448442318574516E-11
KEGG_PATHWAY	hsa05200:Pathways in cancer	17	50.0	2.4733329186674574E-12	PDGFRB, JUN, CXCL8, CHUK, TRAF1, PTGS2, PIK3CG, RELA, NFKB1, RBX1, IKBKB, TRAF6, ERBB2, BIRC5, CTNNB1, IKBKG, JAK1	33	393	6879	9.017117742308582	3.536897441591691E-10	1.1337138114196934E-10	7.055981064080609E-11
KEGG_PATHWAY	hsa04064:NF-kappa B signaling pathway	11	32.35294117647059	3.171227444530611E-12	IKBKB, VCAM1, CXCL8, CHUK, IL1B, TRAF6, TRAF1, IKBKG, PTGS2, RELA, NFKB1	33	87	6879	26.356321839080458	4.534874697981195E-10	1.1337138114196934E-10	7.055981064080609E-11
KEGG_PATHWAY	hsa05161:Hepatitis B	12	35.294117647058826	2.2027215923475252E-11	IKBKB, JUN, PCNA, CXCL8, CHUK, NFATC3, BIRC5, IKBKG, RELA, NFKB1, PIK3CG, JAK1	33	145	6879	17.25141065830721	3.1498994523815327E-9	6.299783754113922E-10	3.920844434378595E-10
KEGG_PATHWAY	hsa05166:HTLV-I infection	14	41.17647058823529	3.249382944692111E-11	PDGFRB, JUN, VCAM1, PCNA, CHUK, NFATC3, PIK3CG, RELA, NFKB1, IKBKB, CTNNB1, IKBKG, CALR, JAK1	33	254	6879	11.489620615604869	4.646611317937754E-9	7.744362684849531E-10	4.819918034626632E-10
KEGG_PATHWAY	hsa04621:NOD-like receptor signaling pathway	9	26.47058823529412	1.0387392956289116E-10	IKBKB, CXCL8, CHUK, IL1B, TRAF6, CCL2, IKBKG, RELA, NFKB1	33	56	6879	33.50162337662337	1.4853968943739915E-8	2.1219959896419193E-9	1.3206828187281875E-9
KEGG_PATHWAY	hsa04380:Osteoclast differentiation	11	32.35294117647059	2.0080799506717233E-10	IKBKB, JUN, CHUK, NCF2, IL1B, TRAF6, IKBKG, RELA, NFKB1, PIK3CG, JAK1	33	131	6879	17.503816793893126	2.8715548827662474E-8	3.5894429118257054E-9	2.2339889451222923E-9
KEGG_PATHWAY	hsa05168:Herpes simplex infection	12	35.294117647058826	2.7764928304200097E-10	IKBKB, JUN, CHUK, IL1B, TRAF6, CDK1, CCL2, TRAF1, IKBKG, RELA, NFKB1, JAK1	33	183	6879	13.669150521609538	3.970384010454353E-8	4.411538608334015E-9	2.7456429100820096E-9
KEGG_PATHWAY	hsa04620:Toll-like receptor signaling pathway	10	29.411764705882355	7.258784142565217E-10	IKBKB, JUN, CXCL8, CHUK, IL1B, TRAF6, IKBKG, RELA, NFKB1, PIK3CG	33	106	6879	19.665523156089193	1.0380061565840037E-7	1.0380061323868261E-8	6.460317886883044E-9
KEGG_PATHWAY	hsa05222:Small cell lung cancer	9	26.47058823529412	3.214001472613491E-9	IKBKB, CHUK, TRAF6, TRAF1, IKBKG, PTGS2, RELA, NFKB1, PIK3CG	33	85	6879	22.07165775401069	4.596021109248838E-7	4.1782019143975384E-8	2.6004193732963703E-8
KEGG_PATHWAY	hsa05215:Prostate cancer	9	26.47058823529412	4.2525974189465975E-9	PDGFRB, IKBKB, CHUK, ERBB2, CTNNB1, IKBKG, RELA, NFKB1, PIK3CG	33	88	6879	21.319214876033058	6.081212424735583E-7	5.067678590911362E-8	3.1540097523853936E-8
KEGG_PATHWAY	hsa05212:Pancreatic cancer	8	23.52941176470588	1.3502505277409603E-8	IKBKB, CHUK, ERBB2, IKBKG, RELA, NFKB1, PIK3CG, JAK1	33	65	6879	25.655944055944058	1.9308563961040193E-6	1.4852755805150564E-7	9.244022843765035E-8
KEGG_PATHWAY	hsa04662:B cell receptor signaling pathway	8	23.52941176470588	2.0658654816130765E-8	IKBKB, JUN, CHUK, NFATC3, IKBKG, RELA, NFKB1, PIK3CG	33	69	6879	24.16864295125165	2.9541833014290475E-6	2.1101340276476422E-7	1.3133001990254557E-7
KEGG_PATHWAY	hsa05140:Leishmaniasis	8	23.52941176470588	2.5302016139255908E-8	JUN, NCF2, IL1B, TRAF6, PTGS2, RELA, NFKB1, JAK1	33	71	6879	23.487836107554415	3.6181818093838913E-6	2.412125538609063E-7	1.5012529575958507E-7
KEGG_PATHWAY	hsa05169:Epstein-Barr virus infection	9	26.47058823529412	5.7260223437821695E-8	IKBKB, JUN, CHUK, TRAF6, IKBKG, RELA, NFKB1, PIK3CG, JAK1	33	122	6879	15.377794336810728	8.188178664658707E-6	5.117632469755314E-7	3.1850999287288316E-7
KEGG_PATHWAY	hsa05160:Hepatitis C	9	26.47058823529412	1.125519513031333E-7	IKBKB, CXCL8, CHUK, TRAF6, IKBKG, RELA, NFKB1, PIK3CG, JAK1	33	133	6879	14.105946684894052	1.60948004210848E-5	9.46760531549886E-7	5.89242568586992E-7
KEGG_PATHWAY	hsa04660:T cell receptor signaling pathway	8	23.52941176470588	2.775022524034529E-7	IKBKB, JUN, CHUK, NFATC3, IKBKG, RELA, NFKB1, PIK3CG	33	100	6879	16.676363636363636	3.9682040246180605E-5	2.2046012274274314E-6	1.3720944702170727E-6
KEGG_PATHWAY	hsa05120:Epithelial cell signaling in Helicobacter pylori infection	7	20.588235294117645	5.04974142587623E-7	IKBKB, JUN, CXCL8, CHUK, IKBKG, RELA, NFKB1	33	67	6879	21.778833107191318	7.220871345126056E-5	3.8005948626331625E-6	2.365405194226234E-6
KEGG_PATHWAY	hsa04622:RIG-I-like receptor signaling pathway	7	20.588235294117645	6.570014395549065E-7	IKBKB, CXCL8, CHUK, TRAF6, IKBKG, RELA, NFKB1	33	70	6879	20.845454545454547	9.394682344454619E-5	4.697560292817582E-6	2.923656406019334E-6
KEGG_PATHWAY	hsa05164:Influenza A	9	26.47058823529412	8.935477189265793E-7	IKBKB, JUN, CXCL8, IL1B, CCL2, RELA, NFKB1, PIK3CG, JAK1	33	174	6879	10.782131661442005	1.2776921771240346E-4	6.0846344669762305E-6	3.786940332593598E-6
KEGG_PATHWAY	hsa04010:MAPK signaling pathway	10	29.411764705882355	1.4266510174722807E-6	PDGFRB, IKBKB, JUN, CHUK, IL1B, TRAF6, NFATC3, IKBKG, RELA, NFKB1	33	253	6879	8.239310097017606	2.0399043214125445E-4	9.273231613569824E-6	5.77145184341059E-6
KEGG_PATHWAY	hsa05203:Viral carcinogenesis	9	26.47058823529412	3.0836023800590418E-6	JUN, CDK1, REL, TRAF1, IKBKG, RELA, NFKB1, PIK3CG, JAK1	33	205	6879	9.151662971175165	4.4085861349241195E-4	1.9171962623845347E-5	1.1932200514141509E-5
KEGG_PATHWAY	hsa04932:Non-alcoholic fatty liver disease (NAFLD)	8	23.52941176470588	4.537404435834337E-6	IKBKB, JUN, CXCL8, IL1B, COX4I1, RELA, NFKB1, PIK3CG	33	151	6879	11.043949428055388	6.486398485360256E-4	2.7035368096846255E-5	1.6826208116219E-5
KEGG_PATHWAY	hsa05221:Acute myeloid leukemia	6	17.647058823529413	5.076517908849758E-6	IKBKB, CHUK, IKBKG, RELA, NFKB1, PIK3CG	33	56	6879	22.334415584415584	7.256804700705999E-4	2.903768243862061E-5	1.8072403755505137E-5
KEGG_PATHWAY	hsa04210:Apoptosis	6	17.647058823529413	8.432160115311245E-6	IKBKB, CHUK, IKBKG, RELA, NFKB1, PIK3CG	33	62	6879	20.173020527859236	0.0012050772907467033	4.6376880634211845E-5	2.8863932702411566E-5
KEGG_PATHWAY	hsa05145:Toxoplasmosis	7	20.588235294117645	9.419135862981873E-6	IKBKB, CHUK, TRAF6, IKBKG, RELA, NFKB1, JAK1	33	110	6879	13.265289256198349	0.001346036051659616	4.867041552582962E-5	3.0291377495096754E-5
KEGG_PATHWAY	hsa05131:Shigellosis	6	17.647058823529413	9.870224127615796E-6	IKBKB, CXCL8, CHUK, IKBKG, RELA, NFKB1	33	64	6879	19.542613636363637	0.00141045339023127	4.867041552582962E-5	3.0291377495096754E-5
KEGG_PATHWAY	hsa04623:Cytosolic DNA-sensing pathway	6	17.647058823529413	9.870224127615796E-6	IKBKB, CHUK, IL1B, IKBKG, RELA, NFKB1	33	64	6879	19.542613636363637	0.00141045339023127	4.867041552582962E-5	3.0291377495096754E-5
KEGG_PATHWAY	hsa05220:Chronic myeloid leukemia	6	17.647058823529413	1.764289220989516E-5	IKBKB, CHUK, IKBKG, RELA, NFKB1, PIK3CG	33	72	6879	17.37121212121212	0.0025197758639786683	8.263172550034795E-5	5.142813684986691E-5
KEGG_PATHWAY	hsa04062:Chemokine signaling pathway	8	23.52941176470588	1.7913171262313192E-5	IKBKB, CXCL8, CHUK, CCL2, IKBKG, RELA, NFKB1, PIK3CG	33	186	6879	8.965786901270773	0.0025583283197432305	8.263172550034795E-5	5.142813684986691E-5
KEGG_PATHWAY	hsa05133:Pertussis	6	17.647058823529413	2.155013234481463E-5	JUN, CXCL8, IL1B, TRAF6, RELA, NFKB1	33	75	6879	16.67636363636364	0.0030769585609712324	9.630215391589038E-5	5.993630558401569E-5
KEGG_PATHWAY	hsa05162:Measles	7	20.588235294117645	2.7969059564674972E-5	CHUK, IL1B, TRAF6, RELA, NFKB1, PIK3CG, JAK1	33	133	6879	10.971291866028707	0.003991643578170945	1.2119925811359154E-4	7.543170609866886E-5
KEGG_PATHWAY	hsa04014:Ras signaling pathway	8	23.52941176470588	6.280483961796698E-5	PDGFRB, IKBKB, CHUK, REL, IKBKG, RELA, NFKB1, PIK3CG	33	226	6879	7.378921962992759	0.008941162041370299	2.641497666285082E-4	1.6440090370585474E-4
KEGG_PATHWAY	hsa04066:HIF-1 signaling pathway	6	17.647058823529413	7.123128492218956E-5	ERBB2, EIF4E, RELA, NFKB1, PIK3CG, RBX1	33	96	6879	13.028409090909092	0.010134730515577006	2.9103067839637446E-4	1.8113098165928202E-4
KEGG_PATHWAY	hsa04151:PI3K-Akt signaling pathway	9	26.47058823529412	1.344403630865743E-4	PDGFRB, IKBKB, CHUK, IKBKG, EIF4E, RELA, NFKB1, PIK3CG, JAK1	33	345	6879	5.437944664031621	0.019042618547162826	5.340269978161146E-4	3.323664531862532E-4
KEGG_PATHWAY	hsa04722:Neurotrophin signaling pathway	6	17.647058823529413	2.052426933954659E-4	IKBKB, JUN, TRAF6, RELA, NFKB1, PIK3CG	33	120	6879	10.422727272727274	0.02892611067527573	7.932352744743682E-4	4.936918841134179E-4
KEGG_PATHWAY	hsa04920:Adipocytokine signaling pathway	5	14.705882352941178	2.8519429572362534E-4	IKBKB, CHUK, IKBKG, RELA, NFKB1	33	70	6879	14.889610389610391	0.039967941592292444	0.0010732311654862742	6.67955061036912E-4
KEGG_PATHWAY	hsa05132:Salmonella infection	5	14.705882352941178	5.47872001315266E-4	JUN, CXCL8, IL1B, RELA, NFKB1	33	83	6879	12.55750273822563	0.07537512636176169	0.002008864004822642	0.0012502720030015044
KEGG_PATHWAY	hsa05202:Transcriptional misregulation in cancer	6	17.647058823529413	9.401767870759792E-4	CXCL8, SP1, REL, TRAF1, RELA, NFKB1	33	167	6879	7.489384866630376	0.1258545700624476	0.003361132013796626	0.002091893351244054
KEGG_PATHWAY	hsa05146:Amoebiasis	5	14.705882352941178	0.001374182043260748	CXCL8, IL1B, RELA, NFKB1, PIK3CG	33	106	6879	9.832761578044597	0.17851629298260407	0.004792878833811877	0.0029829805329318676
KEGG_PATHWAY	hsa05144:Malaria	4	11.76470588235294	0.0014570645196702245	VCAM1, CXCL8, IL1B, CCL2	33	49	6879	17.01669758812616	0.18820884572686614	0.004960957769353383	0.003087589101205952
KEGG_PATHWAY	hsa05134:Legionellosis	4	11.76470588235294	0.0019309471612524772	CXCL8, IL1B, RELA, NFKB1	33	54	6879	15.441077441077441	0.24148475351713583	0.00642152195486289	0.003996611566313267
KEGG_PATHWAY	hsa05210:Colorectal cancer	4	11.76470588235294	0.0028709394094438585	JUN, CTNNB1, BIRC5, PIK3CG	33	62	6879	13.448680351906159	0.33710242630788967	0.00933055308069254	0.005807127441829624
KEGG_PATHWAY	hsa05321:Inflammatory bowel disease (IBD)	4	11.76470588235294	0.003142884563475695	JUN, IL1B, RELA, NFKB1	33	64	6879	13.028409090909092	0.36246125867203616	0.009987388723933874	0.006215927247763041
KEGG_PATHWAY	hsa05323:Rheumatoid arthritis	4	11.76470588235294	0.007676167009700116	JUN, CXCL8, IL1B, CCL2	33	88	6879	9.475206611570249	0.6677696084707899	0.023862867008415577	0.014851714431811094
KEGG_PATHWAY	hsa05152:Tuberculosis	5	14.705882352941178	0.008679260638286211	IL1B, TRAF6, RELA, NFKB1, JAK1	33	177	6879	5.888546481766821	0.7125055445074848	0.026407112154785705	0.016435195676754742
KEGG_PATHWAY	hsa05206:MicroRNAs in cancer	6	17.647058823529413	0.009599987174540109	NOTCH2, PDGFRB, IKBKB, ERBB2, PTGS2, NFKB1	33	286	6879	4.373172282263191	0.7482780230504563	0.028599961790817405	0.017799976219459786
KEGG_PATHWAY	hsa05231:Choline metabolism in cancer	4	11.76470588235294	0.011191474617135978	PDGFRB, JUN, SP1, PIK3CG	33	101	6879	8.255625562556256	0.799993129896826	0.03266083408674377	0.020327372263777593
KEGG_PATHWAY	hsa04931:Insulin resistance	4	11.76470588235294	0.013412747065925384	IKBKB, RELA, NFKB1, PIK3CG	33	108	6879	7.720538720538721	0.8549971666113458	0.038360456608546596	0.023874689777347184
KEGG_PATHWAY	hsa04510:Focal adhesion	5	14.705882352941178	0.014564197501033774	PDGFRB, JUN, ERBB2, CTNNB1, PIK3CG	33	206	6879	5.059576345984113	0.8772978505897197	0.04083686750289862	0.025415952501804038
KEGG_PATHWAY	hsa04670:Leukocyte transendothelial migration	4	11.76470588235294	0.01586964767724091	VCAM1, NCF2, CTNNB1, PIK3CG	33	115	6879	7.250592885375494	0.8984860846448534	0.0436415311124125	0.027161512370662326
KEGG_PATHWAY	hsa05030:Cocaine addiction	3	8.823529411764707	0.0215198999047771	JUN, RELA, NFKB1	33	49	6879	12.76252319109462	0.9554409774596831	0.058063126158172176	0.03613719040613513
KEGG_PATHWAY	hsa05213:Endometrial cancer	3	8.823529411764707	0.024056369149399386	ERBB2, CTNNB1, PIK3CG	33	52	6879	12.026223776223777	0.9692576556623131	0.06370482941415023	0.03964846026475084
KEGG_PATHWAY	hsa04310:Wnt signaling pathway	4	11.76470588235294	0.02563363071219678	JUN, NFATC3, CTNNB1, RBX1	33	138	6879	6.042160737812912	0.97560578479802	0.06664743985171163	0.04147987515246388
KEGG_PATHWAY	hsa04550:Signaling pathways regulating pluripotency of stem cells	4	11.76470588235294	0.026606244531236115	CTNNB1, NANOG, PIK3CG, JAK1	33	140	6879	5.955844155844156	0.9788522833533995	0.06794094585654936	0.04228492434428597
KEGG_PATHWAY	hsa04150:mTOR signaling pathway	3	8.823529411764707	0.029476509755017526	IKBKB, EIF4E, PIK3CG	33	58	6879	10.782131661442007	0.9861367406771445	0.07394984026258782	0.04602472575783438
KEGG_PATHWAY	hsa05230:Central carbon metabolism in cancer	3	8.823529411764707	0.03533645566881346	PDGFRB, ERBB2, PIK3CG	33	64	6879	9.771306818181818	0.9941689214416256	0.08712264070069525	0.05422318197455859
KEGG_PATHWAY	hsa05211:Renal cell carcinoma	3	8.823529411764707	0.03738284287826221	JUN, PIK3CG, RBX1	33	66	6879	9.475206611570247	0.9956960767632722	0.09060587341680502	0.05639106807059893
KEGG_PATHWAY	hsa04917:Prolactin signaling pathway	3	8.823529411764707	0.042693233545169205	RELA, NFKB1, PIK3CG	33	71	6879	8.807938540332906	0.9980487568490689	0.1017522066159866	0.06332829642533433
KEGG_PATHWAY	hsa04012:ErbB signaling pathway	3	8.823529411764707	0.061404602039282254	JUN, ERBB2, PIK3CG	33	87	6879	7.188087774294671	0.9998840117143065	0.14394849330520268	0.08959032100813313
KEGG_PATHWAY	hsa04024:cAMP signaling pathway	4	11.76470588235294	0.0632537917155162	JUN, RELA, NFKB1, PIK3CG	33	198	6879	4.211202938475666	0.9999125141187123	0.14589180992449707	0.0907997977851765
KEGG_PATHWAY	hsa05205:Proteoglycans in cancer	4	11.76470588235294	0.06479780493618656	ERBB2, CTNNB1, NANOG, PIK3CG	33	200	6879	4.169090909090909	0.9999308982566699	0.1470807318392806	0.09153975617969214
KEGG_PATHWAY	hsa04915:Estrogen signaling pathway	3	8.823529411764707	0.07695572406190522	JUN, SP1, PIK3CG	33	99	6879	6.316804407713499	0.9999893629234557	0.17194794595081947	0.10701655377358694
KEGG_PATHWAY	hsa04919:Thyroid hormone signaling pathway	3	8.823529411764707	0.09938645118318083	NOTCH2, CTNNB1, PIK3CG	33	115	6879	5.437944664031621	0.999999684498015	0.21865019260299784	0.13608298700466298

## Sheet: KEGG_Group 3
Enrichment analysis for Hub-Genes Derived From PPI By KEGG (Group-3)
Category	Term	Count	%	PValue	Genes	List Total	Pop Hits	Pop Total	Fold Enrichment	Bonferroni	Benjamini	FDR
KEGG_PATHWAY	hsa05160:Hepatitis C	3	33.33333333333333	0.005289047075362747	IRF1, NR1H3, TRAF2	7	133	6879	22.16648764769065	0.20811229069304393	0.1490683267574305	0.1490683267574305
KEGG_PATHWAY	hsa04932:Non-alcoholic fatty liver disease (NAFLD)	3	33.33333333333333	0.006775833034428659	FAS, NR1H3, TRAF2	7	151	6879	19.524124881740775	0.2585527811994661	0.1490683267574305	0.1490683267574305
KEGG_PATHWAY	hsa05200:Pathways in cancer	3	33.33333333333333	0.04189411106756459	FAS, TRAF2, PPARG	7	393	6879	7.501635768811341	0.847877161804409	0.5020783108438268	0.5020783108438268
KEGG_PATHWAY	hsa04210:Apoptosis	2	22.22222222222222	0.052892469346421396	FAS, TRAF2	7	62	6879	31.700460829493085	0.9084688854014077	0.5020783108438268	0.5020783108438268
KEGG_PATHWAY	hsa03320:PPAR signaling pathway	2	22.22222222222222	0.05705435350498031	NR1H3, PPARG	7	67	6879	29.334754797441363	0.9245927628440513	0.5020783108438268	0.5020783108438268
KEGG_PATHWAY	hsa04668:TNF signaling pathway	2	22.22222222222222	0.0898041124695739	FAS, TRAF2	7	107	6879	18.36849132176235	0.9840803236894021	0.6585634914435419	0.6585634914435419

## Sheet: KEGG_Group 4
Enrichment analysis for Hub-Genes Derived From PPI By KEGG (Group-4)
Category	Term	Count	%	PValue	Genes	List Total	Pop Hits	Pop Total	Fold Enrichment	Bonferroni	Benjamini	FDR
KEGG_PATHWAY	hsa04931:Insulin resistance	4	26.666666666666668	0.001207766727157833	CREB1, NOS3, PTPN11, TNFRSF1A	15	108	6879	16.985185185185184	0.09980080275065384	0.10507570526273147	0.10507570526273147
KEGG_PATHWAY	hsa04010:MAPK signaling pathway	4	26.666666666666668	0.01324434147560415	DUSP1, HSPB1, NGF, TNFRSF1A	15	253	6879	7.250592885375493	0.6865000898663576	0.5761288541887805	0.5761288541887805
KEGG_PATHWAY	hsa04151:PI3K-Akt signaling pathway	4	26.666666666666668	0.03013821292539135	CREB1, NOS3, MDM2, NGF	15	345	6879	5.317101449275363	0.9302158485399105	0.8740081748363492	0.8740081748363492
KEGG_PATHWAY	hsa05014:Amyotrophic lateral sclerosis (ALS)	2	13.333333333333334	0.09717593625720393	SOD1, TNFRSF1A	15	50	6879	18.343999999999998	0.9998627627591827	0.9981609527281432	0.9981609527281432

## Sheet: BP_Group 1
Enrichment analysis for Hub-Genes Derived From PPI By DAVID (Group-1)
Category	Term	Count	%	PValue	Genes	List Total	Pop Hits	Pop Total	Fold Enrichment	Bonferroni	Benjamini	FDR
GOTERM_BP_DIRECT	GO:0043066~negative regulation of apoptotic process	14	48.275862068965516	9.26295240794138E-14	CDKN1A, SMAD3, BCL2A1, HDAC1, SRC, RPS6, STAT3, FOXO1, SHH, CCND2, MYC, CASP3, TP53, BCL2L1	29	455	16792	17.816445623342176	8.037037702024463E-11	8.040242690093118E-11	7.706776403407228E-11
GOTERM_BP_DIRECT	GO:0045893~positive regulation of transcription, DNA-templated	11	37.93103448275862	5.389898967408677E-9	SHH, SMAD3, HDAC1, SRC, MYC, STAT3, CDK2, ARNT, FOXO3, TP53, FOXO1	29	515	16792	12.367726816203549	4.678421376080877E-6	1.99493106395972E-6	1.9121919875742938E-6
GOTERM_BP_DIRECT	GO:0043525~positive regulation of neuron apoptotic process	6	20.689655172413794	8.146632270021236E-9	ATF2, CASP3, BAX, FOXO3, TP53, BBC3	29	43	16792	80.7955092221331	7.071251827084346E-6	1.99493106395972E-6	1.9121919875742938E-6
GOTERM_BP_DIRECT	GO:0000122~negative regulation of transcription from RNA polymerase II promoter	12	41.37931034482759	9.193230709491797E-9	SREBF1, ATF2, SHH, SMAD3, XPO1, HDAC1, MYC, STAT3, FOXO3, TP53, FOXO1, POU5F1	29	720	16792	9.650574712643678	7.979692474346933E-6	1.99493106395972E-6	1.9121919875742938E-6
GOTERM_BP_DIRECT	GO:0045944~positive regulation of transcription from RNA polymerase II promoter	13	44.827586206896555	1.88179566890778E-8	SREBF1, ATF2, SMAD3, CRTC1, HDAC1, STAT3, ARNT, FOXO3, FOXO1, POU5F1, SHH, MYC, TP53	29	981	16792	7.6732398326830475	1.6333853116057284E-5	3.1165935702585718E-6	2.987333929095774E-6
GOTERM_BP_DIRECT	GO:0043065~positive regulation of apoptotic process	9	31.03448275862069	2.1543273527132986E-8	BCL2A1, SRC, RPS6, BAX, RAC1, FOXO3, TP53, FOXO1, BCL2L1	29	300	16792	17.37103448275862	1.8699386762355275E-5	3.1165935702585718E-6	2.987333929095774E-6
GOTERM_BP_DIRECT	GO:0097192~extrinsic apoptotic signaling pathway in absence of ligand	5	17.24137931034483	2.770539094027658E-7	BCL2A1, CASP3, BAX, FOXO3, BCL2L1	29	34	16792	85.15212981744422	2.404539129693406E-4	3.435468476594296E-5	3.292983608901445E-5
GOTERM_BP_DIRECT	GO:0016032~viral process	8	27.586206896551722	4.545156111946987E-7	XPO1, PSMB5, MMP1, HDAC1, CRTC1, STAT3, BAX, TP53	29	299	16792	15.492561411601892	3.944418274940409E-4	4.901722730847282E-5	4.698425474729192E-5
GOTERM_BP_DIRECT	GO:0042493~response to drug	8	27.586206896551722	5.082431402952251E-7	SREBF1, CDKN1A, XPO1, HDAC1, SRC, MYC, CASP3, STAT3	29	304	16792	15.237749546279492	4.410578632069173E-4	4.901722730847282E-5	4.698425474729192E-5
GOTERM_BP_DIRECT	GO:0042789~mRNA transcription from RNA polymerase II promoter	4	13.793103448275861	2.7795947020536266E-6	SREBF1, STAT3, ARNT, POU5F1	29	17	16792	136.24340770791073	0.002409783353619188	2.4126882013825478E-4	2.3126227921086174E-4
GOTERM_BP_DIRECT	GO:0001836~release of cytochrome c from mitochondria	4	13.793103448275861	7.1908573788111605E-6	BCL2A1, BAX, BCL2L1, BBC3	29	23	16792	100.7016491754123	0.006222247785030444	5.67424018618917E-4	5.438903035609896E-4
GOTERM_BP_DIRECT	GO:0097193~intrinsic apoptotic signaling pathway	4	13.793103448275861	1.635660749216735E-5	CDKN1A, BAX, TP53, BBC3	29	30	16792	77.20459770114942	0.014097340053124907	0.0011831279419334383	0.0011340581194569362
GOTERM_BP_DIRECT	GO:0006974~cellular response to DNA damage stimulus	6	20.689655172413794	2.1657098308161006E-5	ATF2, CDKN1A, MYC, TP53, FOXO1, BBC3	29	208	16792	16.70291777188329	0.018622973880204285	0.0013582461651087405	0.0013019133748507744
GOTERM_BP_DIRECT	GO:2001244~positive regulation of intrinsic apoptotic signaling pathway	4	13.793103448275861	2.1907196211431297E-5	BAX, TP53, BCL2L1, BBC3	29	33	16792	70.18599791013584	0.0188359976094864	0.0013582461651087405	0.0013019133748507744
GOTERM_BP_DIRECT	GO:0008284~positive regulation of cell proliferation	7	24.137931034482758	9.91096594368563E-5	SHH, CCND2, HDAC1, MYC, STAT3, CDK2, BCL2L1	29	466	16792	8.697942874056535	0.08243462458664741	0.005735145626079418	0.005497282443430963
GOTERM_BP_DIRECT	GO:0046902~regulation of mitochondrial membrane permeability	3	10.344827586206897	1.1966516529462781E-4	STAT3, TP53, BCL2L1	29	10	16792	173.7103448275862	0.09866256401913098	0.006491835217233559	0.006222588595320646
GOTERM_BP_DIRECT	GO:0090090~negative regulation of canonical Wnt signaling pathway	5	17.24137931034483	1.460807665590262E-4	SHH, PSMB5, HDAC1, FOXO3, FOXO1	29	163	16792	17.761793949650944	0.1190966532704858	0.007089650246253383	0.006795609452629972
GOTERM_BP_DIRECT	GO:0006977~DNA damage response, signal transduction by p53 class mediator resulting in cell cycle arrest	4	13.793103448275861	1.4702039681170612E-4	CDKN1A, CDK2, BAX, TP53	29	62	16792	37.35706340378198	0.11981492952272599	0.007089650246253383	0.006795609452629972
GOTERM_BP_DIRECT	GO:0097190~apoptotic signaling pathway	4	13.793103448275861	2.1996335882339964E-4	SHH, CASP3, BAX, BBC3	29	71	16792	32.62166100048567	0.17382544088616192	0.01004885239256373	0.009632079712687817
GOTERM_BP_DIRECT	GO:0032461~positive regulation of protein oligomerization	3	10.344827586206897	2.4099262300336793E-4	MMP1, BAX, TP53	29	14	16792	124.07881773399015	0.1887725487569858	0.010459079838346168	0.010025293116940106
GOTERM_BP_DIRECT	GO:0008283~cell proliferation	6	20.689655172413794	3.112046601300034E-4	SRC, MYC, STAT3, RAC1, TP53, BCL2L1	29	366	16792	9.492368569813454	0.23674850290496485	0.01286312595204014	0.012329632248960134
GOTERM_BP_DIRECT	GO:0006919~activation of cysteine-type endopeptidase activity involved in apoptotic process	4	13.793103448275861	3.4890752457963274E-4	SMAD3, CASP3, BAX, BBC3	29	83	16792	27.905276277523885	0.2613304211110359	0.013765987787960055	0.013195048202284293
GOTERM_BP_DIRECT	GO:0071456~cellular response to hypoxia	4	13.793103448275861	5.347645434768498E-4	SRC, FOXO3, TP53, BBC3	29	96	16792	24.126436781609197	0.37142490823222485	0.020181548858169807	0.01934452609446691
GOTERM_BP_DIRECT	GO:0010165~response to X-ray	3	10.344827586206897	6.067229467428987E-4	CDKN1A, CASP3, TP53	29	22	16792	78.95924764890283	0.4095057278249127	0.02194314657386817	0.02103306215375382
GOTERM_BP_DIRECT	GO:0010628~positive regulation of gene expression	5	17.24137931034483	8.829991282595595E-4	SMAD3, MYC, STAT3, TP53, POU5F1	29	262	16792	11.050276388523297	0.5354944753371209	0.030657729733171907	0.029386210988478143
GOTERM_BP_DIRECT	GO:0090200~positive regulation of release of cytochrome c from mitochondria	3	10.344827586206897	9.866972427574738E-4	BAX, TP53, BBC3	29	28	16792	62.039408866995075	0.5755138985973128	0.03294050795051874	0.03157431176823916
GOTERM_BP_DIRECT	GO:0048147~negative regulation of fibroblast proliferation	3	10.344827586206897	0.0012100475150320451	MYC, BAX, TP53	29	31	16792	56.03559510567297	0.650397059938989	0.0375114729659934	0.035955697589523626
GOTERM_BP_DIRECT	GO:0010332~response to gamma radiation	3	10.344827586206897	0.0012100475150320451	MYC, BAX, TP53	29	31	16792	56.03559510567297	0.650397059938989	0.0375114729659934	0.035955697589523626
GOTERM_BP_DIRECT	GO:0043524~negative regulation of neuron apoptotic process	4	13.793103448275861	0.001347141891723259	HSP90AB1, HDAC1, BAX, BCL2L1	29	132	16792	17.54649947753396	0.6896664181295267	0.04032135041433755	0.0386490363418535
GOTERM_BP_DIRECT	GO:0007050~cell cycle arrest	4	13.793103448275861	0.0016279308198029337	CDKN1A, SMAD3, MYC, TP53	29	141	16792	16.42651014918073	0.756878842722773	0.047101465052964885	0.04514794806920137
GOTERM_BP_DIRECT	GO:0001541~ovarian follicle development	3	10.344827586206897	0.0022153001187061754	MYC, BAX, BCL2L1	29	42	16792	41.35960591133005	0.8541262171974279	0.062028403323772914	0.059455796734307675
GOTERM_BP_DIRECT	GO:0034644~cellular response to UV	3	10.344827586206897	0.002428994349489636	MYC, BAX, TP53	29	44	16792	39.479623824451416	0.8788749571822739	0.06588647172990637	0.06315385308673054
GOTERM_BP_DIRECT	GO:0007568~aging	4	13.793103448275861	0.002547964700589717	SREBF1, BCL2A1, STAT3, FOXO3	29	165	16792	14.037199582027167	0.8907870613854323	0.06701919273066287	0.06423959487547408
GOTERM_BP_DIRECT	GO:0008630~intrinsic apoptotic signaling pathway in response to DNA damage	3	10.344827586206897	0.0027670708345507644	BCL2A1, BAX, BCL2L1	29	47	16792	36.95964783565664	0.9097477387497654	0.07064169071735481	0.0677118510101834
GOTERM_BP_DIRECT	GO:0042475~odontogenesis of dentin-containing tooth	3	10.344827586206897	0.0037700518549360264	SHH, HDAC1, BAX	29	55	16792	31.58369905956113	0.962318617003761	0.09349728600241346	0.08961951838019355
GOTERM_BP_DIRECT	GO:0071407~cellular response to organic cyclic compound	3	10.344827586206897	0.004325984520501833	HSP90AB1, CASP3, STAT3	29	59	16792	29.442431326709524	0.976788327487599	0.10430429343876642	0.09997830891826459
GOTERM_BP_DIRECT	GO:0009611~response to wounding	3	10.344827586206897	0.004917585318192908	MYC, RAC1, POU5F1	29	63	16792	27.573070607553365	0.9861434032383751	0.11536389341057958	0.11057921580368918
GOTERM_BP_DIRECT	GO:0034599~cellular response to oxidative stress	3	10.344827586206897	0.005071004119104176	HDAC1, FOXO3, FOXO1	29	64	16792	27.142241379310345	0.9878791697089666	0.11583240987848485	0.11102830071301775
GOTERM_BP_DIRECT	GO:0042981~regulation of apoptotic process	4	13.793103448275861	0.00521808482017081	BAX, TP53, BCL2L1, BBC3	29	213	16792	10.87388700016189	0.9893389250269098	0.11613583651046828	0.11131914283031061
GOTERM_BP_DIRECT	GO:0006357~regulation of transcription from RNA polymerase II promoter	5	17.24137931034483	0.005829969639363392	SREBF1, ATF2, SMAD3, STAT3, FOXO3	29	441	16792	6.565016811322231	0.9937503027713397	0.12429016901206465	0.11913527720972095
GOTERM_BP_DIRECT	GO:0035690~cellular response to drug	3	10.344827586206897	0.005870848997113653	HSP90AB1, MYC, TP53	29	69	16792	25.175412293853075	0.9939694336809197	0.12429016901206465	0.11913527720972095
GOTERM_BP_DIRECT	GO:0007265~Ras protein signal transduction	3	10.344827586206897	0.006037317960850735	CDKN1A, CDK2, TP53	29	70	16792	24.81576354679803	0.9947853061892343	0.12477123785758187	0.11959639389113838
GOTERM_BP_DIRECT	GO:0045444~fat cell differentiation	3	10.344827586206897	0.0065495965129654474	SREBF1, ATF2, FOXO1	29	73	16792	23.79593764761455	0.9966665546049076	0.13221045984311647	0.1267270767159826
GOTERM_BP_DIRECT	GO:0032869~cellular response to insulin stimulus	3	10.344827586206897	0.007262404294324305	SRC, MYC, FOXO1	29	77	16792	22.559785042543663	0.9982121984747344	0.1432674301698522	0.1373254630199505
GOTERM_BP_DIRECT	GO:0060070~canonical Wnt signaling pathway	3	10.344827586206897	0.008394495697738032	SHH, SMAD3, MYC	29	83	16792	20.928957208142915	0.9993359661446297	0.16192049479192472	0.15520489823373426
GOTERM_BP_DIRECT	GO:0006366~transcription from RNA polymerase II promoter	5	17.24137931034483	0.00985102036200625	ATF2, MYC, FOXO3, TP53, POU5F1	29	513	16792	5.643610943066479	0.9998146159274215	0.17392977297625623	0.16671609575604285
GOTERM_BP_DIRECT	GO:0070245~positive regulation of thymocyte apoptotic process	2	6.896551724137931	0.009964627863053865	TP53, BBC3	29	6	16792	193.01149425287358	0.99983219012713	0.17392977297625623	0.16671609575604285
GOTERM_BP_DIRECT	GO:2001171~positive regulation of ATP biosynthetic process	2	6.896551724137931	0.009964627863053865	MYC, STAT3	29	6	16792	193.01149425287358	0.99983219012713	0.17392977297625623	0.16671609575604285
GOTERM_BP_DIRECT	GO:0032873~negative regulation of stress-activated MAPK cascade	2	6.896551724137931	0.009964627863053865	MYC, FOXO1	29	6	16792	193.01149425287358	0.99983219012713	0.17392977297625623	0.16671609575604285
GOTERM_BP_DIRECT	GO:0032355~response to estradiol	3	10.344827586206897	0.010018996139185266	MYC, CASP3, STAT3	29	91	16792	19.08904888215233	0.9998400016221873	0.17392977297625623	0.16671609575604285
GOTERM_BP_DIRECT	GO:0001844~protein insertion into mitochondrial membrane involved in apoptotic signaling pathway	2	6.896551724137931	0.011616063012497239	BAX, BBC3	29	7	16792	165.4384236453202	0.9999606006432536	0.19770083715387457	0.18950126326270003
GOTERM_BP_DIRECT	GO:0000082~G1/S transition of mitotic cell cycle	3	10.344827586206897	0.012461427180463452	CDKN1A, RPS6, CDK2	29	102	16792	17.03042596348884	0.9999812530333558	0.20800997678158226	0.19938283488741523
GOTERM_BP_DIRECT	GO:1903896~positive regulation of IRE1-mediated unfolded protein response	2	6.896551724137931	0.01326484169823633	BAX, BBC3	29	8	16792	144.75862068965517	0.9999907503940921	0.20934331989216606	0.20066087805332047
GOTERM_BP_DIRECT	GO:0032471~negative regulation of endoplasmic reticulum calcium ion concentration	2	6.896551724137931	0.01326484169823633	BAX, BBC3	29	8	16792	144.75862068965517	0.9999907503940921	0.20934331989216606	0.20066087805332047
GOTERM_BP_DIRECT	GO:2000177~regulation of neural precursor cell proliferation	2	6.896551724137931	0.01326484169823633	FOXO3, FOXO1	29	8	16792	144.75862068965517	0.9999907503940921	0.20934331989216606	0.20066087805332047
GOTERM_BP_DIRECT	GO:0006915~apoptotic process	5	17.24137931034483	0.01383707936076464	CASP3, BAX, TP53, FOXO1, BBC3	29	567	16792	5.106124186583957	0.999994409574591	0.21447473009185195	0.20557946478850325
GOTERM_BP_DIRECT	GO:0048617~embryonic foregut morphogenesis	2	6.896551724137931	0.014910968034827013	SHH, SMAD3	29	9	16792	128.6743295019157	0.9999978287001705	0.2193681399022008	0.21026992211823856
GOTERM_BP_DIRECT	GO:0008635~activation of cysteine-type endopeptidase activity involved in apoptotic process by cytochrome c	2	6.896551724137931	0.014910968034827013	CASP3, BAX	29	9	16792	128.6743295019157	0.9999978287001705	0.2193681399022008	0.21026992211823856
GOTERM_BP_DIRECT	GO:0009651~response to salt stress	2	6.896551724137931	0.014910968034827013	HSP90AB1, BAX	29	9	16792	128.6743295019157	0.9999978287001705	0.2193681399022008	0.21026992211823856
GOTERM_BP_DIRECT	GO:0030308~negative regulation of cell growth	3	10.344827586206897	0.01722546394915007	CDKN1A, SMAD3, TP53	29	121	16792	14.356226845255058	0.9999997181739764	0.24919504513103768	0.23885976676154766
GOTERM_BP_DIRECT	GO:1901796~regulation of signal transduction by p53 class mediator	3	10.344827586206897	0.01803846209541957	HDAC1, CDK2, TP53	29	124	16792	14.008898776418242	0.9999998625937837	0.25069052568867045	0.2402932227799237
GOTERM_BP_DIRECT	GO:0031571~mitotic G1 DNA damage checkpoint	2	6.896551724137931	0.018195280090306725	CDK2, TP53	29	11	16792	105.27899686520377	0.9999998803809551	0.25069052568867045	0.2402932227799237
GOTERM_BP_DIRECT	GO:0031065~positive regulation of histone deacetylation	2	6.896551724137931	0.018195280090306725	SREBF1, TP53	29	11	16792	105.27899686520377	0.9999998803809551	0.25069052568867045	0.2402932227799237
GOTERM_BP_DIRECT	GO:0038096~Fc-gamma receptor signaling pathway involved in phagocytosis	3	10.344827586206897	0.018867560164305668	HSP90AB1, SRC, RAC1	29	127	16792	13.677979907683953	0.9999999339933858	0.2558912847283956	0.2452782821359737
GOTERM_BP_DIRECT	GO:0035413~positive regulation of catenin import into nucleus	2	6.896551724137931	0.019833474010272183	SMAD3, POU5F1	29	12	16792	96.50574712643679	0.9999999719272935	0.2608402339532766	0.25002197540221904
GOTERM_BP_DIRECT	GO:0090399~replicative senescence	2	6.896551724137931	0.019833474010272183	CDKN1A, TP53	29	12	16792	96.50574712643679	0.9999999719272935	0.2608402339532766	0.25002197540221904
GOTERM_BP_DIRECT	GO:0050821~protein stabilization	3	10.344827586206897	0.0214497707041004	CDKN1A, SMAD3, HSP90AB1	29	136	16792	12.772819472616632	0.9999999932988275	0.26215212699373536	0.251279458132244
GOTERM_BP_DIRECT	GO:0008340~determination of adult lifespan	2	6.896551724137931	0.02146903198001321	TP53, BBC3	29	13	16792	89.08222811671087	0.9999999934123474	0.26215212699373536	0.251279458132244
GOTERM_BP_DIRECT	GO:0097296~activation of cysteine-type endopeptidase activity involved in apoptotic signaling pathway	2	6.896551724137931	0.02146903198001321	SMAD3, BAX	29	13	16792	89.08222811671087	0.9999999934123474	0.26215212699373536	0.251279458132244
GOTERM_BP_DIRECT	GO:2000573~positive regulation of DNA biosynthetic process	2	6.896551724137931	0.02146903198001321	SRC, MYC	29	13	16792	89.08222811671087	0.9999999934123474	0.26215212699373536	0.251279458132244
GOTERM_BP_DIRECT	GO:0010629~negative regulation of gene expression	3	10.344827586206897	0.021745337722982656	CDKN1A, HDAC1, POU5F1	29	137	16792	12.679587213692425	0.9999999948444844	0.26215212699373536	0.251279458132244
GOTERM_BP_DIRECT	GO:0000086~G2/M transition of mitotic cell cycle	3	10.344827586206897	0.021745337722982656	CDKN1A, CDK2, PPP2R2A	29	137	16792	12.679587213692425	0.9999999948444844	0.26215212699373536	0.251279458132244
GOTERM_BP_DIRECT	GO:0071732~cellular response to nitric oxide	2	6.896551724137931	0.023101958083527267	CDK2, FOXO1	29	14	16792	82.7192118226601	0.9999999984542489	0.27097972454731983	0.25974093412830657
GOTERM_BP_DIRECT	GO:0045821~positive regulation of glycolytic process	2	6.896551724137931	0.023101958083527267	MYC, ARNT	29	14	16792	82.7192118226601	0.9999999984542489	0.27097972454731983	0.25974093412830657
GOTERM_BP_DIRECT	GO:0048714~positive regulation of oligodendrocyte differentiation	2	6.896551724137931	0.024732256401458434	SHH, HDAC1	29	15	16792	77.20459770114942	0.9999999996373307	0.27174175387931543	0.2604713585571318
GOTERM_BP_DIRECT	GO:0097009~energy homeostasis	2	6.896551724137931	0.024732256401458434	CRTC1, STAT3	29	15	16792	77.20459770114942	0.9999999996373307	0.27174175387931543	0.2604713585571318
GOTERM_BP_DIRECT	GO:0030330~DNA damage response, signal transduction by p53 class mediator	2	6.896551724137931	0.024732256401458434	FOXO3, TP53	29	15	16792	77.20459770114942	0.9999999996373307	0.27174175387931543	0.2604713585571318
GOTERM_BP_DIRECT	GO:0021854~hypothalamus development	2	6.896551724137931	0.024732256401458434	MYC, BAX	29	15	16792	77.20459770114942	0.9999999996373307	0.27174175387931543	0.2604713585571318
GOTERM_BP_DIRECT	GO:0051974~negative regulation of telomerase activity	2	6.896551724137931	0.024732256401458434	SRC, TP53	29	15	16792	77.20459770114942	0.9999999996373307	0.27174175387931543	0.2604713585571318
GOTERM_BP_DIRECT	GO:0048011~neurotrophin TRK receptor signaling pathway	2	6.896551724137931	0.026359931004458593	SRC, CASP3	29	16	16792	72.37931034482759	0.9999999999149166	0.279029513559391	0.2674568609232872
GOTERM_BP_DIRECT	GO:0006978~DNA damage response, signal transduction by p53 class mediator resulting in transcription of p21 class mediator	2	6.896551724137931	0.026359931004458593	CDKN1A, TP53	29	16	16792	72.37931034482759	0.9999999999149166	0.279029513559391	0.2674568609232872
GOTERM_BP_DIRECT	GO:0097194~execution phase of apoptosis	2	6.896551724137931	0.026359931004458593	CASP3, BBC3	29	16	16792	72.37931034482759	0.9999999999149166	0.279029513559391	0.2674568609232872
GOTERM_BP_DIRECT	GO:0008285~negative regulation of cell proliferation	4	13.793103448275861	0.027564364269703028	CDKN1A, HDAC1, STAT3, TP53	29	396	16792	5.848833159177986	0.9999999999709444	0.28245311410630375	0.27073846882078884
GOTERM_BP_DIRECT	GO:0002076~osteoblast development	2	6.896551724137931	0.027984985959841155	SHH, SMAD3	29	17	16792	68.12170385395537	0.9999999999800409	0.28245311410630375	0.27073846882078884
GOTERM_BP_DIRECT	GO:0055093~response to hyperoxia	2	6.896551724137931	0.027984985959841155	CDKN1A, HDAC1	29	17	16792	68.12170385395537	0.9999999999800409	0.28245311410630375	0.27073846882078884
GOTERM_BP_DIRECT	GO:2000811~negative regulation of anoikis	2	6.896551724137931	0.027984985959841155	SRC, BCL2L1	29	17	16792	68.12170385395537	0.9999999999800409	0.28245311410630375	0.27073846882078884
GOTERM_BP_DIRECT	GO:0036120~cellular response to platelet-derived growth factor stimulus	2	6.896551724137931	0.02960742532741914	SRC, MYC	29	18	16792	64.33716475095785	0.9999999999953183	0.28875556386741363	0.2767795266563227
GOTERM_BP_DIRECT	GO:0008053~mitochondrial fusion	2	6.896551724137931	0.02960742532741914	BCL2A1, BAX	29	18	16792	64.33716475095785	0.9999999999953183	0.28875556386741363	0.2767795266563227
GOTERM_BP_DIRECT	GO:0045216~cell-cell junction organization	2	6.896551724137931	0.02960742532741914	SMAD3, RAC1	29	18	16792	64.33716475095785	0.9999999999953183	0.28875556386741363	0.2767795266563227
GOTERM_BP_DIRECT	GO:0001659~temperature homeostasis	2	6.896551724137931	0.03122725316173819	STAT3, FOXO1	29	19	16792	60.95099818511797	0.999999999998902	0.2946223450477038	0.2824029851148497
GOTERM_BP_DIRECT	GO:0008637~apoptotic mitochondrial changes	2	6.896551724137931	0.03122725316173819	BAX, BCL2L1	29	19	16792	60.95099818511797	0.999999999998902	0.2946223450477038	0.2824029851148497
GOTERM_BP_DIRECT	GO:0070584~mitochondrion morphogenesis	2	6.896551724137931	0.03122725316173819	BAX, BCL2L1	29	19	16792	60.95099818511797	0.999999999998902	0.2946223450477038	0.2824029851148497
GOTERM_BP_DIRECT	GO:0043153~entrainment of circadian clock by photoperiod	2	6.896551724137931	0.03284447351137121	CRTC1, TP53	29	20	16792	57.90344827586207	0.9999999999997425	0.2994955317089518	0.2870740580436036
GOTERM_BP_DIRECT	GO:0014911~positive regulation of smooth muscle cell migration	2	6.896551724137931	0.03284447351137121	SRC, MYC	29	20	16792	57.90344827586207	0.9999999999997425	0.2994955317089518	0.2870740580436036
GOTERM_BP_DIRECT	GO:1902895~positive regulation of pri-miRNA transcription from RNA polymerase II promoter	2	6.896551724137931	0.03284447351137121	SMAD3, STAT3	29	20	16792	57.90344827586207	0.9999999999997425	0.2994955317089518	0.2870740580436036
GOTERM_BP_DIRECT	GO:0001666~response to hypoxia	3	10.344827586206897	0.033123929774261957	SMAD3, CASP3, ARNT	29	172	16792	10.099438652766638	0.9999999999997996	0.2994955317089518	0.2870740580436036
GOTERM_BP_DIRECT	GO:0097150~neuronal stem cell population maintenance	2	6.896551724137931	0.03445909041695752	FOXO3, FOXO1	29	21	16792	55.14614121510673	0.9999999999999396	0.3010481404141933	0.28856227283941116
GOTERM_BP_DIRECT	GO:0071480~cellular response to gamma radiation	2	6.896551724137931	0.03445909041695752	CDKN1A, BCL2L1	29	21	16792	55.14614121510673	0.9999999999999396	0.3010481404141933	0.28856227283941116
GOTERM_BP_DIRECT	GO:0051894~positive regulation of focal adhesion assembly	2	6.896551724137931	0.03445909041695752	SMAD3, RAC1	29	21	16792	55.14614121510673	0.9999999999999396	0.3010481404141933	0.28856227283941116
GOTERM_BP_DIRECT	GO:0006355~regulation of transcription, DNA-templated	7	24.137931034482758	0.034682965485506145	ATF2, SMAD3, HDAC1, MYC, STAT3, TP53, POU5F1	29	1504	16792	2.6949743213499633	0.9999999999999506	0.3010481404141933	0.28856227283941116
GOTERM_BP_DIRECT	GO:0045453~bone resorption	2	6.896551724137931	0.03607110791488345	SRC, RAC1	29	22	16792	52.63949843260188	0.9999999999999858	0.3039778802924159	0.2913705027687673
GOTERM_BP_DIRECT	GO:2001243~negative regulation of intrinsic apoptotic signaling pathway	2	6.896551724137931	0.03607110791488345	SRC, BCL2L1	29	22	16792	52.63949843260188	0.9999999999999858	0.3039778802924159	0.2913705027687673
GOTERM_BP_DIRECT	GO:0032435~negative regulation of proteasomal ubiquitin-dependent protein catabolic process	2	6.896551724137931	0.03607110791488345	SHH, HSP90AB1	29	22	16792	52.63949843260188	0.9999999999999858	0.3039778802924159	0.2913705027687673
GOTERM_BP_DIRECT	GO:0007596~blood coagulation	3	10.344827586206897	0.03746168336797169	SHH, HDAC1, RAC1	29	184	16792	9.440779610194904	0.999999999999996	0.30567009412921337	0.2929925326215501
GOTERM_BP_DIRECT	GO:0006351~transcription, DNA-templated	8	27.586206896551722	0.03761104989172953	SMAD3, HDAC1, CRTC1, STAT3, ARNT, TP53, FOXO1, POU5F1	29	1955	16792	2.3694505688332304	0.9999999999999964	0.30567009412921337	0.2929925326215501
GOTERM_BP_DIRECT	GO:0071398~cellular response to fatty acid	2	6.896551724137931	0.0376805300366657	SREBF1, SRC	29	23	16792	50.35082458770615	0.9999999999999967	0.30567009412921337	0.2929925326215501
GOTERM_BP_DIRECT	GO:0009880~embryonic pattern specification	2	6.896551724137931	0.0376805300366657	SHH, SMAD3	29	23	16792	50.35082458770615	0.9999999999999967	0.30567009412921337	0.2929925326215501
GOTERM_BP_DIRECT	GO:0001701~in utero embryonic development	3	10.344827586206897	0.03857883779799557	SMAD3, MYC, BCL2L1	29	187	16792	9.289323252812096	0.9999999999999986	0.3100129925316186	0.2971553108137174
GOTERM_BP_DIRECT	GO:0045648~positive regulation of erythrocyte differentiation	2	6.896551724137931	0.03928736080469821	ARNT, FOXO3	29	24	16792	48.252873563218394	0.9999999999999992	0.3100129925316186	0.2971553108137174
GOTERM_BP_DIRECT	GO:0045737~positive regulation of cyclin-dependent protein serine/threonine kinase activity	2	6.896551724137931	0.03928736080469821	CCND2, SRC	29	24	16792	48.252873563218394	0.9999999999999992	0.3100129925316186	0.2971553108137174
GOTERM_BP_DIRECT	GO:0030878~thyroid gland development	2	6.896551724137931	0.04089160423975662	SHH, SMAD3	29	25	16792	46.322758620689655	0.9999999999999998	0.319764977298277	0.30650283538268025
GOTERM_BP_DIRECT	GO:0033077~T cell differentiation in thymus	2	6.896551724137931	0.04409234514488264	SHH, RPS6	29	27	16792	42.89144316730524	1.0	0.3386916423518419	0.3246445235446226
GOTERM_BP_DIRECT	GO:0072332~intrinsic apoptotic signaling pathway by p53 class mediator	2	6.896551724137931	0.04409234514488264	BAX, TP53	29	27	16792	42.89144316730524	1.0	0.3386916423518419	0.3246445235446226
GOTERM_BP_DIRECT	GO:0051881~regulation of mitochondrial membrane potential	2	6.896551724137931	0.04568885062329816	BAX, BCL2L1	29	28	16792	41.35960591133005	1.0	0.3476336904823708	0.33321570331950745
GOTERM_BP_DIRECT	GO:0048873~homeostasis of number of cells within a tissue	2	6.896551724137931	0.047282784777010256	BAX, RAC1	29	29	16792	39.93341260404281	1.0	0.3476336904823708	0.33321570331950745
GOTERM_BP_DIRECT	GO:2000379~positive regulation of reactive oxygen species metabolic process	2	6.896551724137931	0.04887415159871476	CDKN1A, TP53	29	30	16792	38.60229885057471	1.0	0.3476336904823708	0.33321570331950745
GOTERM_BP_DIRECT	GO:1900740~positive regulation of protein insertion into mitochondrial membrane involved in apoptotic signaling pathway	2	6.896551724137931	0.04887415159871476	TP53, BBC3	29	30	16792	38.60229885057471	1.0	0.3476336904823708	0.33321570331950745
GOTERM_BP_DIRECT	GO:0007281~germ cell development	2	6.896551724137931	0.04887415159871476	BAX, BCL2L1	29	30	16792	38.60229885057471	1.0	0.3476336904823708	0.33321570331950745
GOTERM_BP_DIRECT	GO:0034504~protein localization to nucleus	2	6.896551724137931	0.04887415159871476	SHH, XPO1	29	30	16792	38.60229885057471	1.0	0.3476336904823708	0.33321570331950745
GOTERM_BP_DIRECT	GO:0045892~negative regulation of transcription, DNA-templated	4	13.793103448275861	0.04931985397481619	HDAC1, SRC, TP53, FOXO1	29	499	16792	4.641558980029023	1.0	0.3476336904823708	0.33321570331950745
GOTERM_BP_DIRECT	GO:0007049~cell cycle	3	10.344827586206897	0.050430252293000646	CCND2, SRC, TP53	29	217	16792	8.005085015096139	1.0	0.3476336904823708	0.33321570331950745
GOTERM_BP_DIRECT	GO:0031667~response to nutrient levels	2	6.896551724137931	0.05046295507002156	SRC, FOXO3	29	31	16792	37.35706340378198	1.0	0.3476336904823708	0.33321570331950745
GOTERM_BP_DIRECT	GO:0042771~intrinsic apoptotic signaling pathway in response to DNA damage by p53 class mediator	2	6.896551724137931	0.05046295507002156	CDKN1A, TP53	29	31	16792	37.35706340378198	1.0	0.3476336904823708	0.33321570331950745
GOTERM_BP_DIRECT	GO:0046676~negative regulation of insulin secretion	2	6.896551724137931	0.05046295507002156	SREBF1, HDAC1	29	31	16792	37.35706340378198	1.0	0.3476336904823708	0.33321570331950745
GOTERM_BP_DIRECT	GO:0071479~cellular response to ionizing radiation	2	6.896551724137931	0.05046295507002156	CDKN1A, TP53	29	31	16792	37.35706340378198	1.0	0.3476336904823708	0.33321570331950745
GOTERM_BP_DIRECT	GO:0043552~positive regulation of phosphatidylinositol 3-kinase activity	2	6.896551724137931	0.05046295507002156	SRC, RAC1	29	31	16792	37.35706340378198	1.0	0.3476336904823708	0.33321570331950745
GOTERM_BP_DIRECT	GO:0046677~response to antibiotic	2	6.896551724137931	0.052049199163535245	CASP3, TP53	29	32	16792	36.189655172413794	1.0	0.35295863182772336	0.3383197945629791
GOTERM_BP_DIRECT	GO:0007093~mitotic cell cycle checkpoint	2	6.896551724137931	0.052049199163535245	RPS6, BCL2L1	29	32	16792	36.189655172413794	1.0	0.35295863182772336	0.3383197945629791
GOTERM_BP_DIRECT	GO:0070059~intrinsic apoptotic signaling pathway in response to endoplasmic reticulum stress	2	6.896551724137931	0.05363288785004192	BAX, BBC3	29	33	16792	35.09299895506792	1.0	0.35810266656797224	0.34325048224026833
GOTERM_BP_DIRECT	GO:0051402~neuron apoptotic process	2	6.896551724137931	0.05363288785004192	BAX, BCL2L1	29	33	16792	35.09299895506792	1.0	0.35810266656797224	0.34325048224026833
GOTERM_BP_DIRECT	GO:0001890~placenta development	2	6.896551724137931	0.056792614865558	HSP90AB1, RPS6	29	35	16792	33.087684729064044	1.0	0.37345446744927535	0.3579655724859413
GOTERM_BP_DIRECT	GO:0071902~positive regulation of protein serine/threonine kinase activity	2	6.896551724137931	0.056792614865558	HSP90AB1, SRC	29	35	16792	33.087684729064044	1.0	0.37345446744927535	0.3579655724859413
GOTERM_BP_DIRECT	GO:0042517~positive regulation of tyrosine phosphorylation of Stat3 protein	2	6.896551724137931	0.06151313876649356	HDAC1, STAT3	29	38	16792	30.475499092558984	1.0	0.39550669962456597	0.37910319595350106
GOTERM_BP_DIRECT	GO:0030522~intracellular receptor signaling pathway	2	6.896551724137931	0.06151313876649356	STAT3, ARNT	29	38	16792	30.475499092558984	1.0	0.39550669962456597	0.37910319595350106
GOTERM_BP_DIRECT	GO:0034446~substrate adhesion-dependent cell spreading	2	6.896551724137931	0.06151313876649356	SRC, RAC1	29	38	16792	30.475499092558984	1.0	0.39550669962456597	0.37910319595350106
GOTERM_BP_DIRECT	GO:0007346~regulation of mitotic cell cycle	2	6.896551724137931	0.06464748959819694	CDKN1A, MYC	29	40	16792	28.951724137931034	1.0	0.40959139395062	0.3926037324503639
GOTERM_BP_DIRECT	GO:0009566~fertilization	2	6.896551724137931	0.06464748959819694	BAX, BCL2L1	29	40	16792	28.951724137931034	1.0	0.40959139395062	0.3926037324503639
GOTERM_BP_DIRECT	GO:0045599~negative regulation of fat cell differentiation	2	6.896551724137931	0.06777174500942885	SMAD3, FOXO1	29	42	16792	27.573070607553365	1.0	0.4172047848807393	0.3999013606230128
GOTERM_BP_DIRECT	GO:0051496~positive regulation of stress fiber assembly	2	6.896551724137931	0.06777174500942885	SMAD3, RAC1	29	42	16792	27.573070607553365	1.0	0.4172047848807393	0.3999013606230128
GOTERM_BP_DIRECT	GO:0001658~branching involved in ureteric bud morphogenesis	2	6.896551724137931	0.06777174500942885	SHH, MYC	29	42	16792	27.573070607553365	1.0	0.4172047848807393	0.3999013606230128
GOTERM_BP_DIRECT	GO:0097191~extrinsic apoptotic signaling pathway	2	6.896551724137931	0.06777174500942885	SMAD3, BAX	29	42	16792	27.573070607553365	1.0	0.4172047848807393	0.3999013606230128
GOTERM_BP_DIRECT	GO:0045429~positive regulation of nitric oxide biosynthetic process	2	6.896551724137931	0.069330096715986	SMAD3, HSP90AB1	29	43	16792	26.931836407377705	1.0	0.4208288388075234	0.40337510816573674
GOTERM_BP_DIRECT	GO:1904837~beta-catenin-TCF complex assembly	2	6.896551724137931	0.069330096715986	HDAC1, MYC	29	43	16792	26.931836407377705	1.0	0.4208288388075234	0.40337510816573674
GOTERM_BP_DIRECT	GO:0030900~forebrain development	2	6.896551724137931	0.07399009472259097	SHH, SRC	29	46	16792	25.175412293853075	1.0	0.44599584874450665	0.42749832506385893
GOTERM_BP_DIRECT	GO:0009267~cellular response to starvation	2	6.896551724137931	0.07553842132733661	SREBF1, FOXO1	29	47	16792	24.639765223771093	1.0	0.4521886187043323	0.43343425202995906
GOTERM_BP_DIRECT	GO:0042542~response to hydrogen peroxide	2	6.896551724137931	0.08170680093786442	SRC, CASP3	29	51	16792	22.707234617985122	1.0	0.48576372064428985	0.46561683822125477
GOTERM_BP_DIRECT	GO:0048146~positive regulation of fibroblast proliferation	2	6.896551724137931	0.08630702070939365	CDKN1A, MYC	29	54	16792	21.44572158365262	1.0	0.5096224079983245	0.4884859947633709
GOTERM_BP_DIRECT	GO:0042733~embryonic digit morphogenesis	2	6.896551724137931	0.08936147977916789	SHH, HDAC1	29	56	16792	20.679802955665025	1.0	0.5205756003242801	0.49898490722327304
GOTERM_BP_DIRECT	GO:0021987~cerebral cortex development	2	6.896551724137931	0.08936147977916789	BCL2A1, BAX	29	56	16792	20.679802955665025	1.0	0.5205756003242801	0.49898490722327304
GOTERM_BP_DIRECT	GO:0001947~heart looping	2	6.896551724137931	0.09695461150521292	SHH, SMAD3	29	61	16792	18.98473713962691	1.0	0.5610440185768322	0.537774911815581

## Sheet: BP_Group 2
Enrichment analysis for Hub-Genes Derived From PPI By DAVID (Group-2)
Category	Term	Count	%	PValue	Genes	List Total	Pop Hits	Pop Total	Fold Enrichment	Bonferroni	Benjamini	FDR
GOTERM_BP_DIRECT	GO:0006954~inflammatory response	12	35.294117647058826	8.310796311358812E-11	IKBKB, CXCL8, CHUK, IL1B, NFATC3, REL, CCL2, IKBKG, PTGS2, RELA, NFKB1, PIK3CG	34	379	16792	15.637435977029336	6.540596630966178E-8	6.540596697039385E-8	6.15830006671688E-8
GOTERM_BP_DIRECT	GO:0051092~positive regulation of NF-kappaB transcription factor activity	8	23.52941176470588	6.0026530122633276E-9	IKBKB, CHUK, IL1B, TRAF6, TRAF1, IKBKG, RELA, NFKB1	34	133	16792	29.707209199469258	4.724076799189625E-6	2.3620439603256196E-6	2.223982941043563E-6
GOTERM_BP_DIRECT	GO:0038095~Fc-epsilon receptor signaling pathway	8	23.52941176470588	4.524174378543902E-8	IKBKB, JUN, CHUK, TRAF6, NFATC3, IKBKG, RELA, NFKB1	34	178	16792	22.196959682749505	3.560461931317871E-5	1.1868417453046835E-5	1.1174710715003437E-5
GOTERM_BP_DIRECT	GO:0007249~I-kappaB kinase/NF-kappaB signaling	6	17.647058823529413	1.0798672263342742E-7	IKBKB, CHUK, TRAF6, REL, IKBKG, NFKB1	34	60	16792	49.38823529411765	8.49819441638422E-5	2.1246387678126844E-5	2.000454036784243E-5
GOTERM_BP_DIRECT	GO:0045944~positive regulation of transcription from RNA polymerase II promoter	13	38.23529411764706	1.6715006234312712E-7	JUN, CHUK, NFATC3, RELA, NFKB1, IKBKB, SP1, IL1B, TRAF6, REL, CTNNB1, NANOG, IKBKG	34	981	16792	6.544822210229658	1.3153845811930687E-4	2.630941981280821E-5	2.4771639239251437E-5
GOTERM_BP_DIRECT	GO:0043123~positive regulation of I-kappaB kinase/NF-kappaB signaling	7	20.588235294117645	6.326049690550671E-7	IKBKB, CHUK, TRAF6, REL, CTNNB1, IKBKG, RELA	34	161	16792	21.473145780051148	4.977363562778114E-4	8.297668510772297E-5	7.812671367830079E-5
GOTERM_BP_DIRECT	GO:0002223~stimulatory C-type lectin receptor signaling pathway	6	17.647058823529413	1.7932962821104098E-6	IKBKB, CHUK, TRAF6, IKBKG, RELA, NFKB1	34	105	16792	28.221848739495798	0.0014103299881139675	1.9738396015676432E-4	1.8584690530643248E-4
GOTERM_BP_DIRECT	GO:0006468~protein phosphorylation	9	26.47058823529412	2.1254066399600945E-6	LATS1, IKBKB, CHUK, ERBB2, CCL2, BIRC5, AURKB, PIK3CG, JAK1	34	456	16792	9.747678018575852	0.001671298625575246	1.9738396015676432E-4	1.8584690530643248E-4
GOTERM_BP_DIRECT	GO:0071356~cellular response to tumor necrosis factor	6	17.647058823529413	2.2572498620214473E-6	IKBKB, VCAM1, CXCL8, CHUK, CCL2, RELA	34	110	16792	26.939037433155082	0.0017748806794277705	1.9738396015676432E-4	1.8584690530643248E-4
GOTERM_BP_DIRECT	GO:0051403~stress-activated MAPK cascade	4	11.76470588235294	8.977756775381365E-6	IKBKB, CHUK, IKBKG, NFKB1	34	21	16792	94.07282913165265	0.00704062415102491	6.916838609529965E-4	6.512550711133042E-4
GOTERM_BP_DIRECT	GO:0050852~T cell receptor signaling pathway	6	17.647058823529413	9.667754092100332E-6	IKBKB, CHUK, TRAF6, IKBKG, RELA, NFKB1	34	148	16792	20.02225755166932	0.007579687433135196	6.916838609529965E-4	6.512550711133042E-4
GOTERM_BP_DIRECT	GO:0070423~nucleotide-binding oligomerization domain containing signaling pathway	4	11.76470588235294	1.5442452957537227E-5	IKBKB, CHUK, TRAF6, IKBKG	34	25	16792	79.02117647058823	0.012079751186104493	9.992797880070496E-4	9.408720748579716E-4
GOTERM_BP_DIRECT	GO:0045087~innate immune response	8	23.52941176470588	1.6506527629087222E-5	IKBKB, CHUK, NCF2, REL, IKBKG, NFKB1, PIK3CG, JAK1	34	430	16792	9.188508891928866	0.012906728941153633	9.992797880070496E-4	9.408720748579716E-4
GOTERM_BP_DIRECT	GO:0043066~negative regulation of apoptotic process	8	23.52941176470588	2.3752797050863826E-5	NOTCH2, PDGFRB, IKBKB, TRAF6, CDK1, BIRC5, RELA, NFKB1	34	455	16792	8.683645765998707	0.018520030274935317	0.001289919736651468	0.0012145241738992856
GOTERM_BP_DIRECT	GO:0042493~response to drug	7	20.588235294117645	2.4585509593102947E-5	JUN, CHUK, CDK1, CTNNB1, CALR, PTGS2, RELA	34	304	16792	11.372291021671826	0.01916304286119641	0.001289919736651468	0.0012145241738992856
GOTERM_BP_DIRECT	GO:0010803~regulation of tumor necrosis factor-mediated signaling pathway	4	11.76470588235294	2.7077300579386114E-5	IKBKB, CHUK, TRAF1, IKBKG	34	30	16792	65.85098039215686	0.02108466771462325	0.0013318647222485545	0.0012540174830828195
GOTERM_BP_DIRECT	GO:0032355~response to estradiol	5	14.705882352941178	2.9282401795966644E-5	PDGFRB, PCNA, CTNNB1, CALR, PTGS2	34	91	16792	27.136393018745963	0.02278206629194901	0.0013556029537309265	0.0012763682194594872
GOTERM_BP_DIRECT	GO:0045893~positive regulation of transcription, DNA-templated	8	23.52941176470588	5.233534214454624E-5	IKBKB, JUN, SP1, IL1B, NFATC3, CTNNB1, RELA, NFKB1	34	515	16792	7.671958880639635	0.0403522530318694	0.002288217459319883	0.0021544715849504867
GOTERM_BP_DIRECT	GO:0071222~cellular response to lipopolysaccharide	5	14.705882352941178	6.843235098117571E-5	CXCL8, TRAF6, CCL2, RELA, NFKB1	34	113	16792	21.85320145757418	0.052433446244275594	0.002834540011693962	0.0026688616882658525
GOTERM_BP_DIRECT	GO:0045740~positive regulation of DNA replication	4	11.76470588235294	7.534282427677833E-5	JUN, PCNA, CDK1, CALR	34	42	16792	47.03641456582633	0.05757320761328244	0.0029647401352912274	0.0027914516394546367
GOTERM_BP_DIRECT	GO:0019827~stem cell population maintenance	4	11.76470588235294	1.272638979625312E-4	NOTCH2, CTNNB1, NANOG, EIF4E	34	50	16792	39.510588235294115	0.0953101139937983	0.004769366080786288	0.004490597542392172
GOTERM_BP_DIRECT	GO:0000165~MAPK cascade	6	17.647058823529413	1.4774143227235594E-4	PDGFRB, IL1B, ERBB2, CCL2, JAK1, RBX1	34	262	16792	11.310282891782668	0.1097750515972642	0.0052851139635610965	0.004976200059718897
GOTERM_BP_DIRECT	GO:0048661~positive regulation of smooth muscle cell proliferation	4	11.76470588235294	2.1923903569259944E-4	PDGFRB, JUN, TRAF6, PTGS2	34	60	16792	32.92549019607843	0.15849223492046127	0.007501787873481555	0.007063309802096356
GOTERM_BP_DIRECT	GO:0030593~neutrophil chemotaxis	4	11.76470588235294	2.9082944047191533E-4	CXCL8, IL1B, CCL2, PIK3CG	34	66	16792	29.932263814616753	0.20460470304411338	0.009270980427347739	0.008729093388392216
GOTERM_BP_DIRECT	GO:0007568~aging	5	14.705882352941178	2.945038255193055E-4	JUN, VCAM1, CCL2, RELA, AURKB	34	165	16792	14.966131907308379	0.20690212925899876	0.009270980427347739	0.008729093388392216
GOTERM_BP_DIRECT	GO:0071354~cellular response to interleukin-6	3	8.823529411764707	3.3582375441798215E-4	CCL2, RELA, NFKB1	34	14	16792	105.83193277310926	0.23228574790096568	0.010165126720267382	0.009570977000912492
GOTERM_BP_DIRECT	GO:0071347~cellular response to interleukin-1	4	11.76470588235294	3.6083004269132213E-4	CXCL8, CCL2, RELA, NFKB1	34	71	16792	27.824357912178957	0.2472517895436891	0.010517527540669279	0.009902780060528507
GOTERM_BP_DIRECT	GO:0035994~response to muscle stretch	3	8.823529411764707	4.417564895694143E-4	JUN, RELA, NFKB1	34	16	16792	92.6029411764706	0.2937169286765945	0.012416512760397467	0.011690769956104859
GOTERM_BP_DIRECT	GO:0031293~membrane protein intracellular domain proteolysis	3	8.823529411764707	5.618560101848329E-4	TRAF6, RELA, NFKB1	34	18	16792	82.31372549019609	0.35744633955698235	0.015247609655705638	0.01435638977748142
GOTERM_BP_DIRECT	GO:0006915~apoptotic process	7	20.588235294117645	7.344615448675179E-4	NOTCH2, IL1B, CDK1, BIRC5, TRAF1, IKBKG, NFKB1	34	567	16792	6.097312999273783	0.43911175887591947	0.019267374527024553	0.01814120015822769
GOTERM_BP_DIRECT	GO:0001525~angiogenesis	5	14.705882352941178	9.157351342853508E-4	JUN, CXCL8, CCL2, PTGS2, PIK3CG	34	223	16792	11.073595357425482	0.513740929331864	0.023247856473631326	0.02188902369372403
GOTERM_BP_DIRECT	GO:0008285~negative regulation of cell proliferation	6	17.647058823529413	9.79418907714223E-4	NOTCH2, JUN, CXCL8, IL1B, CTNNB1, PTGS2	34	396	16792	7.483065953654189	0.537533148198629	0.02408758376159667	0.022679669081757475
GOTERM_BP_DIRECT	GO:0000082~G1/S transition of mitotic cell cycle	4	11.76470588235294	0.0010399903565797332	LATS1, PCNA, CDK1, EIF4E	34	102	16792	19.3679354094579	0.5590828579282701	0.02480219426146212	0.02335251073410855
GOTERM_BP_DIRECT	GO:0000187~activation of MAPK activity	4	11.76470588235294	0.0011942289245517634	IL1B, TRAF6, CDK1, IKBKG	34	107	16792	18.46289169873557	0.6095361211512864	0.027642887165359935	0.026027165679201665
GOTERM_BP_DIRECT	GO:0045931~positive regulation of mitotic cell cycle	3	8.823529411764707	0.001371161122444447	CDK1, BIRC5, EIF4E	34	28	16792	52.91596638655463	0.6603515928102222	0.02997510564899388	0.028223066436981532
GOTERM_BP_DIRECT	GO:0035666~TRIF-dependent toll-like receptor signaling pathway	3	8.823529411764707	0.001371161122444447	IKBKB, CHUK, IKBKG	34	28	16792	52.91596638655463	0.6603515928102222	0.02997510564899388	0.028223066436981532
GOTERM_BP_DIRECT	GO:0043200~response to amino acid	3	8.823529411764707	0.001680543385531794	CHUK, CCL2, RELA	34	31	16792	47.79506641366224	0.7338513319911596	0.035745612011176264	0.03365628780213674
GOTERM_BP_DIRECT	GO:0000122~negative regulation of transcription from RNA polymerase II promoter	7	20.588235294117645	0.0025008977525834064	TRAF6, REL, CTNNB1, CALR, RELA, NFKB1, AURKB	34	720	16792	4.801633986928104	0.8606367972109562	0.051794908717977386	0.048767506175376424
GOTERM_BP_DIRECT	GO:0045892~negative regulation of transcription, DNA-templated	6	17.647058823529413	0.0027092794065261914	JUN, TRAF6, CTNNB1, BIRC5, CALR, RELA	34	499	16792	5.938465165625368	0.8817668181603022	0.05344049261458184	0.050316906006868035
GOTERM_BP_DIRECT	GO:0043065~positive regulation of apoptotic process	5	14.705882352941178	0.002716162267577222	PDGFRB, LATS1, TRAF6, CTNNB1, PTGS2	34	300	16792	8.231372549019609	0.8824072662300605	0.05344049261458184	0.050316906006868035
GOTERM_BP_DIRECT	GO:1901215~negative regulation of neuron death	3	8.823529411764707	0.002788013378093304	REL, CTNNB1, IKBKG	34	40	16792	37.04117647058823	0.8888895923371247	0.053516256794132445	0.050388241784564344
GOTERM_BP_DIRECT	GO:0034644~cellular response to UV	3	8.823529411764707	0.003364814705267969	PCNA, PTGS2, AURKB	34	44	16792	33.673796791443856	0.9295304368407307	0.06305021840585455	0.05936494515722773
GOTERM_BP_DIRECT	GO:0032496~response to lipopolysaccharide	4	11.76470588235294	0.004024886721702462	JUN, VCAM1, CHUK, PTGS2	34	164	16792	12.045911047345767	0.958163143502223	0.07366478720883342	0.06935909443677964
GOTERM_BP_DIRECT	GO:0032481~positive regulation of type I interferon production	3	8.823529411764707	0.004496293006604727	CTNNB1, RELA, NFKB1	34	51	16792	29.051903114186853	0.9711764285968001	0.08042233173177092	0.07572166177032051
GOTERM_BP_DIRECT	GO:0008283~cell proliferation	5	14.705882352941178	0.005514411765876398	PCNA, ERBB2, CDK1, NANOG, AURKB	34	366	16792	6.747026679524269	0.9871170696205089	0.09558795909891138	0.09000086110837781
GOTERM_BP_DIRECT	GO:0070301~cellular response to hydrogen peroxide	3	8.823529411764707	0.0055870979905335745	PCNA, CDK1, RELA	34	57	16792	25.993808049535605	0.9878372275041883	0.09558795909891138	0.09000086110837781
GOTERM_BP_DIRECT	GO:2000630~positive regulation of miRNA metabolic process	2	5.88235294117647	0.005884435660752312	RELA, NFKB1	34	3	16792	329.2549019607843	0.990387876521927	0.09796562566894813	0.09223955352057252
GOTERM_BP_DIRECT	GO:0043406~positive regulation of MAP kinase activity	3	8.823529411764707	0.005975031807000649	PDGFRB, ERBB2, PIK3CG	34	59	16792	25.112662013958126	0.991053157382726	0.09796562566894813	0.09223955352057252
GOTERM_BP_DIRECT	GO:0042102~positive regulation of T cell proliferation	3	8.823529411764707	0.006173507420070568	VCAM1, IL1B, TRAF6	34	60	16792	24.694117647058825	0.9923542817859746	0.09915408856317422	0.0933585509851488
GOTERM_BP_DIRECT	GO:0060326~cell chemotaxis	3	8.823529411764707	0.007210500864061766	PDGFRB, VCAM1, CCL2	34	65	16792	22.794570135746607	0.9966380080716835	0.11349328360033219	0.10685962280539536
GOTERM_BP_DIRECT	GO:0038061~NIK/NF-kappaB signaling	3	8.823529411764707	0.0074267405959114454	CHUK, REL, NFKB1	34	66	16792	22.449197860962567	0.9971676739658587	0.1146048009604374	0.10790617218765453
GOTERM_BP_DIRECT	GO:0031577~spindle checkpoint	2	5.88235294117647	0.007838442071056325	BIRC5, AURKB	34	4	16792	246.94117647058823	0.9979566365930604	0.11863180596002554	0.11169779951255263
GOTERM_BP_DIRECT	GO:0071260~cellular response to mechanical stimulus	3	8.823529411764707	0.008551505222352582	IL1B, PTGS2, NFKB1	34	71	16792	20.86826843413422	0.9988395828011369	0.1269817850941789	0.11955972395779742
GOTERM_BP_DIRECT	GO:0006955~immune response	5	14.705882352941178	0.00896977272986282	CXCL8, CHUK, IL1B, CCL2, IKBKG	34	421	16792	5.865586139443901	0.99916748681765	0.13072613219263038	0.12308521468200648
GOTERM_BP_DIRECT	GO:0031622~positive regulation of fever generation	2	5.88235294117647	0.00978872390407781	IL1B, PTGS2	34	5	16792	197.55294117647057	0.9995656580409078	0.14006774022744065	0.13188080750766648
GOTERM_BP_DIRECT	GO:0045084~positive regulation of interleukin-12 biosynthetic process	2	5.88235294117647	0.011735288037426303	TRAF6, RELA	34	6	16792	164.62745098039215	0.9999076838127859	0.16492270866883038	0.15528300778094448
GOTERM_BP_DIRECT	GO:0009636~response to toxic substance	3	8.823529411764707	0.012077001266381443	PDGFRB, CHUK, CDK1	34	85	16792	17.43114186851211	0.9999296803899975	0.1667473683621438	0.15700101646295878
GOTERM_BP_DIRECT	GO:0007067~mitotic nuclear division	4	11.76470588235294	0.012526437877592334	LATS1, CDK1, BIRC5, AURKB	34	248	16792	7.965844402277039	0.9999508469600744	0.16997080361491665	0.1600360425395848
GOTERM_BP_DIRECT	GO:1903140~regulation of establishment of endothelial barrier	2	5.88235294117647	0.013678141338053462	IKBKB, IL1B	34	7	16792	141.109243697479	0.999980380685617	0.17941162055080123	0.16892504552496024
GOTERM_BP_DIRECT	GO:2000144~positive regulation of DNA-templated transcription, initiation	2	5.88235294117647	0.013678141338053462	JUN, CTNNB1	34	7	16792	141.109243697479	0.999980380685617	0.17941162055080123	0.16892504552496024
GOTERM_BP_DIRECT	GO:0009887~organ morphogenesis	3	8.823529411764707	0.014040481263413418	NOTCH2, CCL2, RELA	34	92	16792	16.104859335038366	0.9999853073804225	0.18114522548043213	0.17055732157687448
GOTERM_BP_DIRECT	GO:0010628~positive regulation of gene expression	4	11.76470588235294	0.014507829940160697	IL1B, ERBB2, CDK1, CALR	34	262	16792	7.540188594521778	0.9999898830141988	0.1827001274389004	0.17202133981223025
GOTERM_BP_DIRECT	GO:0046854~phosphatidylinositol phosphorylation	3	8.823529411764707	0.014625296097396094	PDGFRB, ERBB2, PIK3CG	34	94	16792	15.762202753441803	0.9999907889542966	0.1827001274389004	0.17202133981223025
GOTERM_BP_DIRECT	GO:0045410~positive regulation of interleukin-6 biosynthetic process	2	5.88235294117647	0.015617290658253109	IL1B, TRAF6	34	8	16792	123.47058823529412	0.9999958308292404	0.1890893499699261	0.17803711350408544
GOTERM_BP_DIRECT	GO:0071316~cellular response to nicotine	2	5.88235294117647	0.015617290658253109	RELA, NFKB1	34	8	16792	123.47058823529412	0.9999958308292404	0.1890893499699261	0.17803711350408544
GOTERM_BP_DIRECT	GO:0006366~transcription from RNA polymerase II promoter	5	14.705882352941178	0.01747273619372553	JUN, NFATC3, REL, RELA, NFKB1	34	513	16792	4.813668157321408	0.999999055486202	0.20834914218881806	0.19617117453864572
GOTERM_BP_DIRECT	GO:0045471~response to ethanol	3	8.823529411764707	0.01802589879912266	VCAM1, CDK1, CCL2	34	105	16792	14.110924369747899	0.9999993936455495	0.2086232699251402	0.1964292795610278
GOTERM_BP_DIRECT	GO:0051091~positive regulation of sequence-specific DNA binding transcription factor activity	3	8.823529411764707	0.01802589879912266	IL1B, TRAF6, CTNNB1	34	105	16792	14.110924369747899	0.9999993936455495	0.2086232699251402	0.1964292795610278
GOTERM_BP_DIRECT	GO:0048015~phosphatidylinositol-mediated signaling	3	8.823529411764707	0.018350198843207023	PDGFRB, ERBB2, PIK3CG	34	106	16792	13.97780244173141	0.999999532447072	0.20929864477686852	0.19706517888139718
GOTERM_BP_DIRECT	GO:0034501~protein localization to kinetochore	2	5.88235294117647	0.019484504709821146	CDK1, AURKB	34	10	16792	98.77647058823528	0.9999998117820468	0.2180555175916864	0.20531021414922443
GOTERM_BP_DIRECT	GO:0009615~response to virus	3	8.823529411764707	0.01967209879162609	IKBKB, CHUK, IKBKG	34	110	16792	13.469518716577541	0.9999998380940064	0.2180555175916864	0.20531021414922443
GOTERM_BP_DIRECT	GO:0016032~viral process	4	11.76470588235294	0.02056215072192114	VCAM1, SP1, EIF4E, RBX1	34	299	16792	6.6071217784772776	0.9999999207851166	0.22475573080766578	0.21161880117977172
GOTERM_BP_DIRECT	GO:0006461~protein complex assembly	3	8.823529411764707	0.02172791581862708	TRAF6, CDK1, TRAF1	34	116	16792	12.772819472616634	0.9999999689720556	0.23424479108574672	0.2205532276931872
GOTERM_BP_DIRECT	GO:0016925~protein sumoylation	3	8.823529411764707	0.022078933836507227	PCNA, BIRC5, AURKB	34	117	16792	12.663650075414782	0.9999999766066756	0.234812444990962	0.22108770233583588
GOTERM_BP_DIRECT	GO:0036499~PERK-mediated unfolded protein response	2	5.88235294117647	0.023336984778051878	CXCL8, CCL2	34	12	16792	82.31372549019608	0.9999999915060068	0.24166061868851088	0.2275356015860058
GOTERM_BP_DIRECT	GO:0007252~I-kappaB phosphorylation	2	5.88235294117647	0.023336984778051878	IKBKB, CHUK	34	12	16792	82.31372549019608	0.9999999915060068	0.24166061868851088	0.2275356015860058
GOTERM_BP_DIRECT	GO:0007165~signal transduction	7	20.588235294117645	0.023877339268687396	PDGFRB, CXCL8, IL1B, ERBB2, CCL2, TRAF1, NFKB1	34	1161	16792	2.977757511273243	0.9999999945051112	0.24180707806666032	0.22767350044141718
GOTERM_BP_DIRECT	GO:0043547~positive regulation of GTPase activity	5	14.705882352941178	0.023965631625412334	PDGFRB, JUN, ERBB2, CCL2, JAK1	34	565	16792	4.370640291514836	0.9999999948826879	0.24180707806666032	0.22767350044141718
GOTERM_BP_DIRECT	GO:0071318~cellular response to ATP	2	5.88235294117647	0.025257716572417	CCL2, PTGS2	34	13	16792	75.98190045248869	0.9999999981958313	0.2516180119302807	0.23691098709064554
GOTERM_BP_DIRECT	GO:0043923~positive regulation by host of viral transcription	2	5.88235294117647	0.02717478525014925	JUN, SP1	34	14	16792	70.5546218487395	0.9999999996168205	0.2614113615380745	0.2461319172804488
GOTERM_BP_DIRECT	GO:0070498~interleukin-1-mediated signaling pathway	2	5.88235294117647	0.02717478525014925	IKBKB, TRAF6	34	14	16792	70.5546218487395	0.9999999996168205	0.2614113615380745	0.2461319172804488
GOTERM_BP_DIRECT	GO:0019221~cytokine-mediated signaling pathway	3	8.823529411764707	0.02723727019837625	IL1B, CCL2, RELA	34	131	16792	11.310282891782668	0.9999999996357092	0.2614113615380745	0.2461319172804488
GOTERM_BP_DIRECT	GO:0043524~negative regulation of neuron apoptotic process	3	8.823529411764707	0.02762276239160317	JUN, CCL2, BIRC5	34	132	16792	11.224598930481283	0.9999999997333295	0.2619170361709843	0.24660803532744519
GOTERM_BP_DIRECT	GO:0000086~G2/M transition of mitotic cell cycle	3	8.823529411764707	0.02958332962774948	LATS1, CDK1, BIRC5	34	137	16792	10.814942035208245	0.999999999945532	0.2771676240123671	0.2609672292162186
GOTERM_BP_DIRECT	GO:0090280~positive regulation of calcium ion import	2	5.88235294117647	0.03099796032068224	PDGFRB, CCL2	34	16	16792	61.73529411764706	0.9999999999827205	0.28543334248414554	0.2687498180187444
GOTERM_BP_DIRECT	GO:0007050~cell cycle arrest	3	8.823529411764707	0.031190937044010825	NOTCH2, CXCL8, CALR	34	141	16792	10.508135168961203	0.9999999999852274	0.28543334248414554	0.2687498180187444
GOTERM_BP_DIRECT	GO:0071310~cellular response to organic substance	2	5.88235294117647	0.032904080212754434	IL1B, CALR	34	17	16792	58.10380622837369	0.999999999996331	0.29764955318893954	0.2802519935362188
GOTERM_BP_DIRECT	GO:0036120~cellular response to platelet-derived growth factor stimulus	2	5.88235294117647	0.03480656398890304	PDGFRB, CCL2	34	18	16792	54.875816993464056	0.9999999999992211	0.30778388605917634	0.28979397658176576
GOTERM_BP_DIRECT	GO:0050870~positive regulation of T cell activation	2	5.88235294117647	0.03480656398890304	TRAF6, CCL2	34	18	16792	54.875816993464056	0.9999999999992211	0.30778388605917634	0.28979397658176576
GOTERM_BP_DIRECT	GO:0042787~protein ubiquitination involved in ubiquitin-dependent protein catabolic process	3	8.823529411764707	0.036216250462030385	CDK1, AURKB, RBX1	34	153	16792	9.683967704728952	0.9999999999997534	0.31669099015131014	0.2981804621373835
GOTERM_BP_DIRECT	GO:0071375~cellular response to peptide hormone stimulus	2	5.88235294117647	0.03860065006496426	RELA, NFKB1	34	20	16792	49.38823529411764	0.9999999999999649	0.3302033869687704	0.31090306193628825
GOTERM_BP_DIRECT	GO:1902895~positive regulation of pri-miRNA transcription from RNA polymerase II promoter	2	5.88235294117647	0.03860065006496426	JUN, RELA	34	20	16792	49.38823529411764	0.9999999999999649	0.3302033869687704	0.31090306193628825
GOTERM_BP_DIRECT	GO:0042346~positive regulation of NF-kappaB import into nucleus	2	5.88235294117647	0.04049226576534928	IL1B, PTGS2	34	21	16792	47.03641456582633	0.9999999999999926	0.3426603565304289	0.3226319240013314
GOTERM_BP_DIRECT	GO:0045453~bone resorption	2	5.88235294117647	0.04238027215941227	TRAF6, CTNNB1	34	22	16792	44.898395721925134	0.9999999999999984	0.3548220658452921	0.33408278372472866
GOTERM_BP_DIRECT	GO:0030316~osteoclast differentiation	2	5.88235294117647	0.044264675917384144	TRAF6, CTNNB1	34	23	16792	42.9462915601023	0.9999999999999997	0.3558411131753047	0.33504226793252956
GOTERM_BP_DIRECT	GO:0032967~positive regulation of collagen biosynthetic process	2	5.88235294117647	0.044264675917384144	PDGFRB, CCL2	34	23	16792	42.9462915601023	0.9999999999999997	0.3558411131753047	0.33504226793252956
GOTERM_BP_DIRECT	GO:0000083~regulation of transcription involved in G1/S transition of mitotic cell cycle	2	5.88235294117647	0.044264675917384144	PCNA, CDK1	34	23	16792	42.9462915601023	0.9999999999999997	0.3558411131753047	0.33504226793252956
GOTERM_BP_DIRECT	GO:0046777~protein autophosphorylation	3	8.823529411764707	0.04476273215292905	PDGFRB, ERBB2, AURKB	34	172	16792	8.61422708618331	0.9999999999999998	0.3558411131753047	0.33504226793252956
GOTERM_BP_DIRECT	GO:0016477~cell migration	3	8.823529411764707	0.04476273215292905	PDGFRB, CDK1, JAK1	34	172	16792	8.61422708618331	0.9999999999999998	0.3558411131753047	0.33504226793252956
GOTERM_BP_DIRECT	GO:0030866~cortical actin cytoskeleton organization	2	5.88235294117647	0.04614548369855225	IKBKB, CALR	34	24	16792	41.15686274509804	0.9999999999999999	0.356271255510907	0.3354472685305998
GOTERM_BP_DIRECT	GO:0090314~positive regulation of protein targeting to membrane	2	5.88235294117647	0.04614548369855225	ERBB2, CCL2	34	24	16792	41.15686274509804	0.9999999999999999	0.356271255510907	0.3354472685305998
GOTERM_BP_DIRECT	GO:0070374~positive regulation of ERK1 and ERK2 cascade	3	8.823529411764707	0.0461749276519854	PDGFRB, JUN, CCL2	34	175	16792	8.46655462184874	0.9999999999999999	0.356271255510907	0.3354472685305998
GOTERM_BP_DIRECT	GO:0046686~response to cadmium ion	2	5.88235294117647	0.04802270215427653	PCNA, CDK1	34	25	16792	39.510588235294115	1.0	0.36693074364481193	0.34548371161474667
GOTERM_BP_DIRECT	GO:0045840~positive regulation of mitotic nuclear division	2	5.88235294117647	0.04989633791602693	PDGFRB, IL1B	34	26	16792	37.990950226244344	1.0	0.37758094172993456	0.35551140765169187
GOTERM_BP_DIRECT	GO:0035329~hippo signaling	2	5.88235294117647	0.05176639761148496	LATS1, TJP2	34	27	16792	36.5838779956427	1.0	0.3807491114040996	0.3584943984122463
GOTERM_BP_DIRECT	GO:0010575~positive regulation of vascular endothelial growth factor production	2	5.88235294117647	0.05176639761148496	IL1B, PTGS2	34	27	16792	36.5838779956427	1.0	0.3807491114040996	0.3584943984122463
GOTERM_BP_DIRECT	GO:0014065~phosphatidylinositol 3-kinase signaling	2	5.88235294117647	0.05176639761148496	ERBB2, PIK3CG	34	27	16792	36.5838779956427	1.0	0.3807491114040996	0.3584943984122463
GOTERM_BP_DIRECT	GO:0071549~cellular response to dexamethasone stimulus	2	5.88235294117647	0.055495815235533	CCL2, EIF4E	34	29	16792	34.06085192697769	1.0	0.39347032964292317	0.3704720638696392
GOTERM_BP_DIRECT	GO:0051973~positive regulation of telomerase activity	2	5.88235294117647	0.055495815235533	CTNNB1, AURKB	34	29	16792	34.06085192697769	1.0	0.39347032964292317	0.3704720638696392
GOTERM_BP_DIRECT	GO:0046627~negative regulation of insulin receptor signaling pathway	2	5.88235294117647	0.055495815235533	IL1B, RELA	34	29	16792	34.06085192697769	1.0	0.39347032964292317	0.3704720638696392
GOTERM_BP_DIRECT	GO:0050766~positive regulation of phagocytosis	2	5.88235294117647	0.055495815235533	IL1B, CALR	34	29	16792	34.06085192697769	1.0	0.39347032964292317	0.3704720638696392
GOTERM_BP_DIRECT	GO:0044344~cellular response to fibroblast growth factor stimulus	2	5.88235294117647	0.05735518635652993	CXCL8, CCL2	34	30	16792	32.92549019607843	1.0	0.4030226041302594	0.3794660097338275
GOTERM_BP_DIRECT	GO:0045765~regulation of angiogenesis	2	5.88235294117647	0.059211007791885574	ERBB2, CTNNB1	34	31	16792	31.863377609108156	1.0	0.4107419329926099	0.3867341452954561
GOTERM_BP_DIRECT	GO:0043161~proteasome-mediated ubiquitin-dependent protein catabolic process	3	8.823529411764707	0.06011906817084958	CDK1, CTNNB1, RBX1	34	203	16792	7.298753984352362	1.0	0.4107419329926099	0.3867341452954561
GOTERM_BP_DIRECT	GO:0031663~lipopolysaccharide-mediated signaling pathway	2	5.88235294117647	0.06106328609928254	IL1B, CCL2	34	32	16792	30.86764705882353	1.0	0.4107419329926099	0.3867341452954561
GOTERM_BP_DIRECT	GO:0032212~positive regulation of telomere maintenance via telomerase	2	5.88235294117647	0.06106328609928254	CTNNB1, AURKB	34	32	16792	30.86764705882353	1.0	0.4107419329926099	0.3867341452954561
GOTERM_BP_DIRECT	GO:0046677~response to antibiotic	2	5.88235294117647	0.06106328609928254	CCL2, JAK1	34	32	16792	30.86764705882353	1.0	0.4107419329926099	0.3867341452954561
GOTERM_BP_DIRECT	GO:0008284~positive regulation of cell proliferation	4	11.76470588235294	0.0627163830377607	PDGFRB, BIRC5, CALR, RELA	34	466	16792	4.239333501641	1.0	0.41259804923719284	0.3884817718993137
GOTERM_BP_DIRECT	GO:0043491~protein kinase B signaling	2	5.88235294117647	0.06291202783794554	IL1B, CCL2	34	33	16792	29.932263814616753	1.0	0.41259804923719284	0.3884817718993137
GOTERM_BP_DIRECT	GO:0070555~response to interleukin-1	2	5.88235294117647	0.06291202783794554	TRAF6, RELA	34	33	16792	29.932263814616753	1.0	0.41259804923719284	0.3884817718993137
GOTERM_BP_DIRECT	GO:0042769~DNA damage response, detection of DNA damage	2	5.88235294117647	0.06843709900289215	PCNA, RBX1	34	36	16792	27.437908496732028	1.0	0.44512394144856293	0.41910653191027336
GOTERM_BP_DIRECT	GO:0006296~nucleotide-excision repair, DNA incision, 5'-to lesion	2	5.88235294117647	0.07027175976364869	PCNA, RBX1	34	37	16792	26.696343402225757	1.0	0.453310450278619	0.42681454085953835
GOTERM_BP_DIRECT	GO:0033683~nucleotide-excision repair, DNA incision	2	5.88235294117647	0.07210291654649792	PCNA, RBX1	34	38	16792	25.993808049535605	1.0	0.4613414253828769	0.4343761069996338
GOTERM_BP_DIRECT	GO:0032570~response to progesterone	2	5.88235294117647	0.07393057583787985	CCL2, RELA	34	39	16792	25.32730015082956	1.0	0.46922067084202773	0.4417948120634594
GOTERM_BP_DIRECT	GO:0007566~embryo implantation	2	5.88235294117647	0.0793926334070211	IL1B, PTGS2	34	42	16792	23.518207282913163	1.0	0.49929227408241067	0.4701087358260055
GOTERM_BP_DIRECT	GO:0043525~positive regulation of neuron apoptotic process	2	5.88235294117647	0.08120636732217099	JUN, CTNNB1	34	43	16792	22.97127222982216	1.0	0.49929227408241067	0.4701087358260055
GOTERM_BP_DIRECT	GO:0014823~response to activity	2	5.88235294117647	0.08120636732217099	CDK1, CCL2	34	43	16792	22.97127222982216	1.0	0.49929227408241067	0.4701087358260055
GOTERM_BP_DIRECT	GO:0045429~positive regulation of nitric oxide biosynthetic process	2	5.88235294117647	0.08120636732217099	IL1B, PTGS2	34	43	16792	22.97127222982216	1.0	0.49929227408241067	0.4701087358260055
GOTERM_BP_DIRECT	GO:0071363~cellular response to growth factor stimulus	2	5.88235294117647	0.08482344581531945	ERBB2, CTNNB1	34	45	16792	21.95032679738562	1.0	0.5174887740826078	0.48724165386939317
GOTERM_BP_DIRECT	GO:0051591~response to cAMP	2	5.88235294117647	0.086626803212273	JUN, RELA	34	46	16792	21.47314578005115	1.0	0.5244253394466065	0.4937727783099561
GOTERM_BP_DIRECT	GO:0031100~organ regeneration	2	5.88235294117647	0.08842671456161859	CDK1, CCL2	34	47	16792	21.016270337922403	1.0	0.5312353004579682	0.5001846983981632
GOTERM_BP_DIRECT	GO:0007254~JNK cascade	2	5.88235294117647	0.09201622464367891	TRAF6, IKBKG	34	49	16792	20.158463385354143	1.0	0.5486118848073887	0.5165456247042884
GOTERM_BP_DIRECT	GO:0042542~response to hydrogen peroxide	2	5.88235294117647	0.095592026961146	PDGFRB, JUN	34	51	16792	19.3679354094579	1.0	0.565646054273849	0.5325841502120991
GOTERM_BP_DIRECT	GO:0034097~response to cytokine	2	5.88235294117647	0.0973748035630605	JUN, REL	34	52	16792	18.995475113122172	1.0	0.5718953015233479	0.538468130150954

## Sheet: BP_Group 3
Enrichment analysis for Hub-Genes Derived From PPI By DAVID (Group-3)
Category	Term	Count	%	PValue	Genes	List Total	Pop Hits	Pop Total	Fold Enrichment	Bonferroni	Benjamini	FDR
GOTERM_BP_DIRECT	GO:0006919~activation of cysteine-type endopeptidase activity involved in apoptotic process	3	33.33333333333333	6.62955479976277E-4	FAS, TRAF2, PPARG	9	83	16792	67.43775100401606	0.16227702648073827	0.08949003516942686	0.08714385447210106
GOTERM_BP_DIRECT	GO:0045944~positive regulation of transcription from RNA polymerase II promoter	5	55.55555555555556	6.703373420930851E-4	YAP1, IRF1, NR1H3, PPARG, HIPK2	9	981	16792	9.509570732812323	0.1639276157989148	0.08949003516942686	0.08714385447210106
GOTERM_BP_DIRECT	GO:0051091~positive regulation of sequence-specific DNA binding transcription factor activity	3	33.33333333333333	0.0010581213821848452	TRAF2, PPARG, HIPK2	9	105	16792	53.3079365079365	0.24622998993987966	0.09417280301445122	0.09170385312268658
GOTERM_BP_DIRECT	GO:0045893~positive regulation of transcription, DNA-templated	4	44.44444444444444	0.0014313892727276208	IRF1, NR1H3, PPARG, HIPK2	9	515	16792	14.491477885652642	0.31781522173201693	0.09554523395456868	0.09304030272729535
GOTERM_BP_DIRECT	GO:0006367~transcription initiation from RNA polymerase II promoter	3	33.33333333333333	0.00219918098325618	YAP1, NR1H3, PPARG	9	152	16792	36.824561403508774	0.44446736886283633	0.1059145070250633	0.10313772219669086
GOTERM_BP_DIRECT	GO:0060336~negative regulation of interferon-gamma-mediated signaling pathway	2	22.22222222222222	0.0023801012814620966	NR1H3, PPARG	9	5	16792	746.311111111111	0.4707236093902821	0.1059145070250633	0.10313772219669086
GOTERM_BP_DIRECT	GO:0010887~negative regulation of cholesterol storage	2	22.22222222222222	0.0028555262643750945	NR1H3, PPARG	9	6	16792	621.9259259259259	0.5339750718273676	0.10891793036973575	0.10606240410536066
GOTERM_BP_DIRECT	GO:0071455~cellular response to hyperoxia	2	22.22222222222222	0.003330752988474726	FAS, PPARG	9	7	16792	533.0793650793651	0.5896707457932995	0.11116388099034398	0.1082494721254286
GOTERM_BP_DIRECT	GO:0010745~negative regulation of macrophage derived foam cell differentiation	2	22.22222222222222	0.006177953861872107	NR1H3, PPARG	9	13	16792	287.042735042735	0.808837241350355	0.16495136811198524	0.16062680040867477
GOTERM_BP_DIRECT	GO:0097296~activation of cysteine-type endopeptidase activity involved in apoptotic signaling pathway	2	22.22222222222222	0.006177953861872107	FAS, TRAF2	9	13	16792	287.042735042735	0.808837241350355	0.16495136811198524	0.16062680040867477
GOTERM_BP_DIRECT	GO:1902041~regulation of extrinsic apoptotic signaling pathway via death domain receptors	2	22.22222222222222	0.0080721315672983	FAS, TRAF2	9	17	16792	219.50326797385617	0.8851358316001154	0.19593264804260418	0.19079583704523256
GOTERM_BP_DIRECT	GO:0043507~positive regulation of JUN kinase activity	2	22.22222222222222	0.014676900625387445	TIAM1, TRAF2	9	31	16792	120.37275985663081	0.9807023973252614	0.3207551235199952	0.31234581316553833
GOTERM_BP_DIRECT	GO:1902042~negative regulation of extrinsic apoptotic signaling pathway via death domain receptors	2	22.22222222222222	0.015617290658276918	FAS, TRAF2	9	33	16792	113.07744107744107	0.9850451594884921	0.3207551235199952	0.31234581316553833
GOTERM_BP_DIRECT	GO:0055088~lipid homeostasis	2	22.22222222222222	0.018433750536034858	NR1H3, PPARG	9	39	16792	95.68091168091168	0.9930411456284978	0.3428193349611738	0.3338315621344763
GOTERM_BP_DIRECT	GO:0008284~positive regulation of cell proliferation	3	33.33333333333333	0.019259513200065942	YAP1, TIAM1, HIPK2	9	466	16792	12.011444921316166	0.9944416510232885	0.3428193349611738	0.3338315621344763
GOTERM_BP_DIRECT	GO:0042752~regulation of circadian rhythm	2	22.22222222222222	0.023112183301355067	NR1H3, PPARG	9	49	16792	76.15419501133786	0.9980567301408011	0.3856845588413627	0.37557297864701983
GOTERM_BP_DIRECT	GO:0043401~steroid hormone mediated signaling pathway	2	22.22222222222222	0.026840869544036954	NR1H3, PPARG	9	57	16792	65.46588693957115	0.9993000112389046	0.4033180910995474	0.39274420856135706
GOTERM_BP_DIRECT	GO:0006915~apoptotic process	3	33.33333333333333	0.027840686937144178	TIAM1, IRF1, FAS	9	567	16792	9.871840094062316	0.9994680182435804	0.4033180910995474	0.39274420856135706
GOTERM_BP_DIRECT	GO:0032092~positive regulation of protein binding	2	22.22222222222222	0.028700538317945324	TIAM1, HIPK2	9	61	16792	61.17304189435337	0.9995799601192867	0.4033180910995474	0.39274420856135706
GOTERM_BP_DIRECT	GO:0071300~cellular response to retinoic acid	2	22.22222222222222	0.03287342789532856	YAP1, PPARG	9	70	16792	53.30793650793651	0.9998669406717354	0.4238448593835538	0.41273282187162547
GOTERM_BP_DIRECT	GO:0071260~cellular response to mechanical stimulus	2	22.22222222222222	0.03333611253578513	IRF1, FAS	9	71	16792	52.557120500782474	0.9998828999585506	0.4238448593835538	0.41273282187162547
GOTERM_BP_DIRECT	GO:0030216~keratinocyte differentiation	2	22.22222222222222	0.03564663169144589	YAP1, TGM3	9	76	16792	49.09941520467836	0.9999381889868779	0.4326204846189115	0.4212783745352696
GOTERM_BP_DIRECT	GO:0000122~negative regulation of transcription from RNA polymerase II promoter	3	33.33333333333333	0.04328836351093201	NR1H3, PPARG, HIPK2	9	720	16792	7.774074074074074	0.9999926117422554	0.5025214372790803	0.4893467179496662
GOTERM_BP_DIRECT	GO:0006461~protein complex assembly	2	22.22222222222222	0.05395749769415334	FAS, TRAF2	9	116	16792	32.16858237547893	0.999999630049982	0.5859581964544537	0.5705959965474081
GOTERM_BP_DIRECT	GO:0033209~tumor necrosis factor-mediated signaling pathway	2	22.22222222222222	0.05486499966802001	FAS, TRAF2	9	118	16792	31.623352165725045	0.9999997136765213	0.5859581964544537	0.5705959965474081
GOTERM_BP_DIRECT	GO:0051726~regulation of cell cycle	2	22.22222222222222	0.057582936945485996	IRF1, HIPK2	9	124	16792	30.093189964157702	0.9999998672854423	0.5913324678632601	0.57582936945486
GOTERM_BP_DIRECT	GO:0042981~regulation of apoptotic process	2	22.22222222222222	0.09710355893100524	FAS, TRAF2	9	213	16792	17.51904016692749	0.99999999999857	0.9602463049843851	0.9350713082244949

## Sheet: BP_Group 4
Enrichment analysis for Hub-Genes Derived From PPI By DAVID (Group-4)
Category	Term	Count	%	PValue	Genes	List Total	Pop Hits	Pop Total	Fold Enrichment	Bonferroni	Benjamini	FDR
GOTERM_BP_DIRECT	GO:0045766~positive regulation of angiogenesis	5	33.33333333333333	1.9818178555896936E-6	NOS3, HSPB1, HMOX1, SIRT1, NFE2L2	15	115	16792	48.67246376811594	0.0010062578509392184	7.843794143763975E-4	7.55042389035548E-4
GOTERM_BP_DIRECT	GO:0043065~positive regulation of apoptotic process	6	40.0	3.088107930615738E-6	CREB1, DUSP1, HMOX1, NGF, SIRT1, SOD1	15	300	16792	22.389333333333337	0.0015675313882678177	7.843794143763975E-4	7.55042389035548E-4
GOTERM_BP_DIRECT	GO:0042542~response to hydrogen peroxide	4	26.666666666666668	9.383356961634057E-6	DUSP1, HMOX1, SIRT1, SOD1	15	51	16792	87.80130718954248	0.004755424693858257	0.0015889151121700339	0.0015294871847463514
GOTERM_BP_DIRECT	GO:0070301~cellular response to hydrogen peroxide	4	26.666666666666668	1.3145158521672902E-5	HSF1, MDM2, SIRT1, NFE2L2	15	57	16792	78.55906432748539	0.0066555375644502535	0.0016694351322524585	0.0016069956292745122
GOTERM_BP_DIRECT	GO:0043066~negative regulation of apoptotic process	6	40.0	2.3367081215984484E-5	DUSP1, CFL1, MDM2, HSPB1, NGF, SIRT1	15	455	16792	14.762197802197804	0.011800438146626901	0.0023740954515440236	0.0022853005429232824
GOTERM_BP_DIRECT	GO:1902176~negative regulation of oxidative stress-induced intrinsic apoptotic signaling pathway	3	20.0	5.8405029161672914E-5	HSPB1, SIRT1, NFE2L2	15	14	16792	239.8857142857143	0.029234769695385077	0.004569773992255108	0.0043988572484502915
GOTERM_BP_DIRECT	GO:0071456~cellular response to hypoxia	4	26.666666666666668	6.29693266649326E-5	MDM2, HMOX1, SIRT1, NFE2L2	15	96	16792	46.644444444444446	0.03148317603800754	0.004569773992255108	0.0043988572484502915
GOTERM_BP_DIRECT	GO:0071276~cellular response to cadmium ion	3	20.0	8.71619512912475E-5	HSF1, HMOX1, SOD1	15	17	16792	197.55294117647057	0.043314144475637084	0.005534783906994216	0.005327774272677503
GOTERM_BP_DIRECT	GO:0016239~positive regulation of macroautophagy	3	20.0	1.616839861668705E-4	SESN2, HMOX1, SIRT1	15	23	16792	146.01739130434785	0.07885894998317522	0.009126162774752245	0.008784829915066631
GOTERM_BP_DIRECT	GO:1901215~negative regulation of neuron death	3	20.0	4.944518249421716E-4	CREB1, HSF1, SIRT1	15	40	16792	83.96000000000001	0.2221671674899599	0.025118152707062313	0.02417869423967219
GOTERM_BP_DIRECT	GO:0008630~intrinsic apoptotic signaling pathway in response to DNA damage	3	20.0	6.829786433734592E-4	HMOX1, SIRT1, TNFRSF1A	15	47	16792	71.45531914893617	0.2932453376931178	0.03015547391293292	0.02902761169965393
GOTERM_BP_DIRECT	GO:0009408~response to heat	3	20.0	7.123340294393603E-4	NOS3, HSF1, SOD1	15	48	16792	69.96666666666667	0.3037138950721343	0.03015547391293292	0.02902761169965393
GOTERM_BP_DIRECT	GO:0008217~regulation of blood pressure	3	20.0	0.0013029333090322714	NOS3, HMOX1, SOD1	15	65	16792	51.66769230769231	0.48434724488853276	0.05091462469141492	0.04901033754744467
GOTERM_BP_DIRECT	GO:0014806~smooth muscle hyperplasia	2	13.333333333333334	0.001666815201259906	NOS3, HMOX1	15	2	16792	1119.4666666666667	0.5714931644097814	0.059562238555171995	0.057334517034407693
GOTERM_BP_DIRECT	GO:0016032~viral process	4	26.666666666666668	0.0017587275163928739	CREB1, MDM2, SIRT1, TNFRSF1A	15	299	16792	14.976142697881828	0.5910736260025009	0.059562238555171995	0.057334517034407693
GOTERM_BP_DIRECT	GO:0006979~response to oxidative stress	3	20.0	0.0036757526008174227	DUSP1, HMOX1, SIRT1	15	110	16792	30.530909090909095	0.8459876658830207	0.11670514507595317	0.11234018886248248
GOTERM_BP_DIRECT	GO:0036091~positive regulation of transcription from RNA polymerase II promoter in response to oxidative stress	2	13.333333333333334	0.004162201408091013	SESN2, NFE2L2	15	5	16792	447.78666666666663	0.8798255496867139	0.12437637148883733	0.11972449932685326
GOTERM_BP_DIRECT	GO:0043524~negative regulation of neuron apoptotic process	3	20.0	0.005245987865795251	HMOX1, NGF, SOD1	15	132	16792	25.44242424242424	0.9308845205479352	0.14805343532355486	0.14251600368743766
GOTERM_BP_DIRECT	GO:0001542~ovulation from ovarian follicle	2	13.333333333333334	0.005822573190763141	NOS3, SIRT1	15	7	16792	319.84761904761905	0.9485174288498711	0.1556772200477724	0.14985464685700925
GOTERM_BP_DIRECT	GO:0035865~cellular response to potassium ion	2	13.333333333333334	0.0066517947563175675	HSF1, SOD1	15	8	16792	279.8666666666667	0.9663048174489683	0.16091008267663448	0.15489179218282334
GOTERM_BP_DIRECT	GO:0046887~positive regulation of hormone secretion	2	13.333333333333334	0.0066517947563175675	CREB1, PTPN11	15	8	16792	279.8666666666667	0.9663048174489683	0.16091008267663448	0.15489179218282334
GOTERM_BP_DIRECT	GO:0045944~positive regulation of transcription from RNA polymerase II promoter	5	33.33333333333333	0.007229237833120129	CREB1, HSF1, SIRT1, NFE2L2, TNFRSF1A	15	981	16792	5.705742439687394	0.9749226858930987	0.1669296736011375	0.16068624092707923
GOTERM_BP_DIRECT	GO:0007568~aging	3	20.0	0.008081564756235168	CREB1, SOD1, NFE2L2	15	165	16792	20.353939393939395	0.9837897899949168	0.17849716939858543	0.17182109416517377
GOTERM_BP_DIRECT	GO:0019430~removal of superoxide radicals	2	13.333333333333334	0.009962262896155007	NOS3, SOD1	15	12	16792	186.57777777777778	0.9938185777285683	0.21086789796861433	0.20298110650915827
GOTERM_BP_DIRECT	GO:0043518~negative regulation of DNA damage response, signal transduction by p53 class mediator	2	13.333333333333334	0.010788277694860677	MDM2, SIRT1	15	13	16792	172.225641025641	0.9959547895529227	0.21921780275956895	0.21101871171147482
GOTERM_BP_DIRECT	GO:0010667~negative regulation of cardiac muscle cell apoptotic process	2	13.333333333333334	0.01243838781557182	HSF1, NFE2L2	15	15	16792	149.26222222222222	0.9982677379312316	0.24302696193501866	0.23393737083902386
GOTERM_BP_DIRECT	GO:0048011~neurotrophin TRK receptor signaling pathway	2	13.333333333333334	0.013262484052459916	PTPN11, NGF	15	16	16792	139.93333333333334	0.9988664691059241	0.24953118143146805	0.2401983222834407
GOTERM_BP_DIRECT	GO:0001525~angiogenesis	3	20.0	0.014383288610707944	NOS3, HMOX1, SIRT1	15	223	16792	15.060089686098657	0.9993636534449132	0.2609539505085584	0.25119386180843517
GOTERM_BP_DIRECT	GO:0043536~positive regulation of blood vessel endothelial cell migration	2	13.333333333333334	0.015730942956181583	HSPB1, NFE2L2	15	19	16792	117.83859649122807	0.9996824392991254	0.27556272488759465	0.26525624501975154
GOTERM_BP_DIRECT	GO:0010628~positive regulation of gene expression	3	20.0	0.01950303642654355	MDM2, NGF, NFE2L2	15	262	16792	12.818320610687024	0.9999548459654729	0.33025141682280407	0.31789949375265986
GOTERM_BP_DIRECT	GO:0007569~cell aging	2	13.333333333333334	0.02065066768164929	SIRT1, SOD1	15	25	16792	89.55733333333333	0.9999750932626886	0.33840448975089804	0.32574762891375814
GOTERM_BP_DIRECT	GO:0040014~regulation of multicellular organism growth	2	13.333333333333334	0.02146839838237509	PTPN11, SOD1	15	26	16792	86.1128205128205	0.9999837060374853	0.3402359155437182	0.32751055649779176
GOTERM_BP_DIRECT	GO:0045931~positive regulation of mitotic cell cycle	2	13.333333333333334	0.02310195808323228	MDM2, PTPN11	15	28	16792	79.96190476190476	0.9999930270995098	0.3402359155437182	0.32751055649779176
GOTERM_BP_DIRECT	GO:0010033~response to organic substance	2	13.333333333333334	0.02310195808323228	CREB1, SOD1	15	28	16792	79.96190476190476	0.9999930270995098	0.3402359155437182	0.32751055649779176
GOTERM_BP_DIRECT	GO:0045909~positive regulation of vasodilation	2	13.333333333333334	0.02391778799089788	NOS3, HMOX1	15	29	16792	77.20459770114942	0.999995438682042	0.3402359155437182	0.32751055649779176
GOTERM_BP_DIRECT	GO:0033574~response to testosterone	2	13.333333333333334	0.02473298520937059	DUSP1, HSF1	15	30	16792	74.63111111111111	0.9999970162926399	0.3402359155437182	0.32751055649779176
GOTERM_BP_DIRECT	GO:0042493~response to drug	3	20.0	0.025752823732172934	CREB1, MDM2, SOD1	15	304	16792	11.047368421052632	0.9999982463977048	0.3402359155437182	0.32751055649779176
GOTERM_BP_DIRECT	GO:0001974~blood vessel remodeling	2	13.333333333333334	0.02636148338673337	NOS3, MDM2	15	32	16792	69.96666666666667	0.999998723399599	0.3402359155437182	0.32751055649779176
GOTERM_BP_DIRECT	GO:0046677~response to antibiotic	2	13.333333333333334	0.02636148338673337	MDM2, SOD1	15	32	16792	69.96666666666667	0.999998723399599	0.3402359155437182	0.32751055649779176
GOTERM_BP_DIRECT	GO:1902042~negative regulation of extrinsic apoptotic signaling pathway via death domain receptors	2	13.333333333333334	0.02717478524935974	NOS3, HMOX1	15	33	16792	67.84646464646464	0.9999991649973643	0.3402359155437182	0.32751055649779176
GOTERM_BP_DIRECT	GO:0072593~reactive oxygen species metabolic process	2	13.333333333333334	0.028799496788149376	SESN2, SOD1	15	35	16792	63.969523809523814	0.9999996427925015	0.3402359155437182	0.32751055649779176
GOTERM_BP_DIRECT	GO:0040018~positive regulation of multicellular organism growth	2	13.333333333333334	0.028799496788149376	CREB1, HSF1	15	35	16792	63.969523809523814	0.9999996427925015	0.3402359155437182	0.32751055649779176
GOTERM_BP_DIRECT	GO:0031648~protein destabilization	2	13.333333333333334	0.028799496788149376	MDM2, SIRT1	15	35	16792	63.969523809523814	0.9999996427925015	0.3402359155437182	0.32751055649779176
GOTERM_BP_DIRECT	GO:0035094~response to nicotine	2	13.333333333333334	0.030421688416875436	CREB1, HMOX1	15	37	16792	60.51171171171171	0.9999998472049606	0.34342706035050496	0.3305823474633797
GOTERM_BP_DIRECT	GO:0034605~cellular response to heat	2	13.333333333333334	0.030421688416875436	HSF1, HMOX1	15	37	16792	60.51171171171171	0.9999998472049606	0.34342706035050496	0.3305823474633797
GOTERM_BP_DIRECT	GO:0008625~extrinsic apoptotic signaling pathway via death domain receptors	2	13.333333333333334	0.03123184039249834	NGF, TNFRSF1A	15	38	16792	58.91929824561404	0.9999999000720259	0.34490815042150336	0.33200804243329757
GOTERM_BP_DIRECT	GO:0001895~retina homeostasis	2	13.333333333333334	0.03285025892079933	HSPB1, SOD1	15	40	16792	55.97333333333333	0.9999999572624422	0.3476652402451263	0.3346620127556432
GOTERM_BP_DIRECT	GO:0043280~positive regulation of cysteine-type endopeptidase activity involved in apoptotic process	2	13.333333333333334	0.03285025892079933	HSF1, SIRT1	15	40	16792	55.97333333333333	0.9999999572624422	0.3476652402451263	0.3346620127556432
GOTERM_BP_DIRECT	GO:0016567~protein ubiquitination	3	20.0	0.03500798404614032	MDM2, SIRT1, NFE2L2	15	359	16792	9.354874651810587	0.9999999862580036	0.3583755078518374	0.34497169948730017
GOTERM_BP_DIRECT	GO:0014823~response to activity	2	13.333333333333334	0.03527317990667691	CREB1, HSF1	15	43	16792	52.06821705426356	0.9999999880488137	0.3583755078518374	0.34497169948730017
GOTERM_BP_DIRECT	GO:0006879~cellular iron ion homeostasis	2	13.333333333333334	0.03607956688478136	HMOX1, SOD1	15	44	16792	50.88484848484849	0.9999999921851122	0.35938078387193984	0.3459393766011389
GOTERM_BP_DIRECT	GO:0007283~spermatogenesis	3	20.0	0.03977728488140512	HSF1, SIRT1, SOD1	15	385	16792	8.723116883116884	0.9999999988909183	0.3885934753798808	0.3740594674424443
GOTERM_BP_DIRECT	GO:0035556~intracellular signal transduction	3	20.0	0.043218986407715404	DUSP1, HSPB1, HMOX1	15	403	16792	8.333498759305211	0.9999999998210323	0.4142499074550835	0.3987563085542044
GOTERM_BP_DIRECT	GO:0043433~negative regulation of sequence-specific DNA binding transcription factor activity	2	13.333333333333334	0.04889693668887915	HMOX1, SIRT1	15	60	16792	37.315555555555555	0.9999999999912982	0.4599934044064927	0.44278892668262787
GOTERM_BP_DIRECT	GO:0034599~cellular response to oxidative stress	2	13.333333333333334	0.05207645644492126	SESN2, NFE2L2	15	64	16792	34.983333333333334	0.999999999998412	0.48099708861854545	0.46300704002848175
GOTERM_BP_DIRECT	GO:0032868~response to insulin	2	13.333333333333334	0.05445461607384111	SESN2, SIRT1	15	67	16792	33.416915422885566	0.9999999999995568	0.4939811600984158	0.4755054867876483
GOTERM_BP_DIRECT	GO:0043154~negative regulation of cysteine-type endopeptidase activity involved in apoptotic process	2	13.333333333333334	0.0560369766574667	MDM2, NGF	15	69	16792	32.44830917874396	0.9999999999998107	0.49941726564900146	0.48073827342984593
GOTERM_BP_DIRECT	GO:1900034~regulation of cellular response to heat	2	13.333333333333334	0.06076931725805961	HSF1, SIRT1	15	75	16792	29.852444444444444	0.9999999999999852	0.5322553994326601	0.5123482092963991
GOTERM_BP_DIRECT	GO:0045454~cell redox homeostasis	2	13.333333333333334	0.062341862151504945	NOS3, NFE2L2	15	77	16792	29.077056277056275	0.9999999999999937	0.5367739995417714	0.516697806645524
GOTERM_BP_DIRECT	GO:0007409~axonogenesis	2	13.333333333333334	0.0787066282689894	CREB1, PTPN11	15	98	16792	22.84625850340136	1.0	0.6618927505390241	0.6371369193180764
GOTERM_BP_DIRECT	GO:0035335~peptidyl-tyrosine dephosphorylation	2	13.333333333333334	0.07947924760409542	DUSP1, PTPN11	15	99	16792	22.615488215488213	1.0	0.6618927505390241	0.6371369193180764
GOTERM_BP_DIRECT	GO:0048015~phosphatidylinositol-mediated signaling	2	13.333333333333334	0.08487075977723213	PTPN11, NGF	15	106	16792	21.12201257861635	1.0	0.6872727594631508	0.6615676759399227
GOTERM_BP_DIRECT	GO:0000187~activation of MAPK activity	2	13.333333333333334	0.08563857767193055	PTPN11, SOD1	15	107	16792	20.92461059190031	1.0	0.6872727594631508	0.6615676759399227
GOTERM_BP_DIRECT	GO:0009615~response to virus	2	13.333333333333334	0.08793844363209607	CFL1, HSPB1	15	110	16792	20.353939393939395	1.0	0.6872727594631508	0.6615676759399227
GOTERM_BP_DIRECT	GO:0071356~cellular response to tumor necrosis factor	2	13.333333333333334	0.08793844363209607	SIRT1, NFE2L2	15	110	16792	20.353939393939395	1.0	0.6872727594631508	0.6615676759399227
GOTERM_BP_DIRECT	GO:0030308~negative regulation of cell growth	2	13.333333333333334	0.09632540837771573	SESN2, SIRT1	15	121	16792	18.50358126721763	1.0	0.741413749331509	0.7136837075258029
